# Supplementary material for: Seabuckthorn Seed Meal Protein-Based Inhibitory Peptides Targeting Multiple Hyperglycemic Enzymes: Optimization of Process and Probing of Mechanisms
Source: Foods. 2025 May 26;14(11):1876. doi: 10.3390/foods14111876 (PMC12155121; doi:10.3390/foods14111876)
Supplement: Supplementary file 1 [file foods-14-01876-s001.zip]

Archive with 1 entries (1 files):
- foods-3606773-supplementary.xlsx
