# Supplementary material for: Seabuckthorn Seed Meal Protein-Based Inhibitory Peptides Targeting Multiple Hyperglycemic Enzymes: Optimization of Process and Probing of Mechanisms
Source: Foods. 2025 May 26;14(11):1876. doi: 10.3390/foods14111876 (PMC12155121; doi:10.3390/foods14111876)
Supplement: Supplementary file 1 [file foods-14-01876-s001.zip › foods-3606773-supplementary.xlsx]

## Sheet: DPP-IV screened sequences
Peptide	-10lgP	Mass	Length	ppm	m/z	RT	Area SSPD	Fraction	Scan	Source File	#Feature	#Feature SSPD	Accession	PTM	AScore	Found By	Binding energy
IIW	42.4	430.258	3	0.3	431.265	22.76	8153800	1	11333	YS_1646_SSPD.raw	2	2	A0A5B8GYN1:A0A220T1C3:A0A220T1D0:A0A5B8GV25:A7UM84			PEAKS DB	-3.06
ILW	42.4	430.258	3	0.3	431.265	22.76	8153800	1	11333	YS_1646_SSPD.raw	2	2	A0A5B8GYV8:A0A7D4VYI5:A0A8F2YG69			PEAKS DB	-4.15
LSF	37.61	365.195	3	1.1	366.203	11.27	100460000	1	5570	YS_1646_SSPD.raw	2	2	A0A8F2YG44:A0A5B8GDD4:A0A220T1C8:A0A7D4VYF6:A0A220T1C7:A0A5B8GYD2:A0A5B8GC59:A0A220T1D4			PEAKS DB	-2.97
LIGF	37.23	448.269	4	1.1	449.276	23.34	22494000	1	11614	YS_1646_SSPD.raw	2	2	A0A8F2YG44:A0A220T1C0:A0A7D4W7N3:A0A5B8GUX9			PEAKS DB	-2.65
LLLW	37.02	543.342	4	1	544.35	40.72	157190	1	20180	YS_1646_SSPD.raw	1	1	A0A220T1C0:A0A7D4W7N3:A0A5B8GUX9			PEAKS DB	-2.44
IGF	36.94	335.185	3	0.1	336.192	10.27	30698000	1	5492	YS_1646_SSPD.raw	2	2	A0A8F2YG44:A0A5B8GDL2:A0A7D5A0G5:A0A5B8GDM0:A0A220T1C0:A0A7D4W7N3:A0A5B8GUX9:A0A385MID9:A0A5B8GY70:H9CDX2:E5FQ61			PEAKS DB	-4.39
SPF	34.23	349.164	3	1.1	350.171	28.53	1637500	1	14212	YS_1646_SSPD.raw	2	2	A0A220T1C6:A0A5B8GT68:A0A7D4VZ06			PEAKS DB	-4.08
LIF	35.45	391.247	3	0.3	392.255	23.82	184860000	1	11893	YS_1646_SSPD.raw	6	6	A0A5B8GDL2:A0A7D5A0G5:A0A5B8GDM0:A0A385MID9:A0A7D4VYF6:A0A220T1C7:A0A5B8GYD2:A0A5B8GC59:A0A220T1D4:A0A5B8GT54:A0A5B8GYJ2:A0A220T1F9			PEAKS DB	-3.32
ILF	35.45	391.247	3	0.3	392.255	23.82	184860000	1	11893	YS_1646_SSPD.raw	6	6	A0A220T1D0:A0A5B8GV25:A0A7D4VYH7:A0A220T1C4:A0A5B8GY85:A0A220T1D3			PEAKS DB	-3.86
SPF	34.23	349.164	3	1.1	350.171	28.53	1637500	1	14212	YS_1646_SSPD.raw	2	2	A0A220T1C6:A0A5B8GT68:A0A7D4VZ06			PEAKS DB	-3.77
LFF	34.04	425.231	3	0	426.239	25.29	35396000	1	12554	YS_1646_SSPD.raw	2	2	A0A8F2YG44:A0A7D4ZZ15:A0A220T1B0:A0A220T1A3:A0A5B8GDE2:A0A5B8GDD4:A0A220T1C0:A0A7D4W7N3:A0A5B8GUX9			PEAKS DB	-5.44
IFF	34.04	425.231	3	0	426.239	25.29	35396000	1	12554	YS_1646_SSPD.raw	2	2	A0A5B8GYV8:A0A7D4VYI5:A0A8F2YG69:A0A5B8GDL2:A0A5B8GYL1:A0A7D4VYG6:A0A220T199:A0A385MID9:A0A5B8GT54:A0A220T1G0:A0A220T1H0:A0A7D5A4H4:A0A5B8GUS8:A0A5B8GC97:A0A220T1H6			PEAKS DB	-3.92
LRFP	32.26	531.317	4	1.2	532.325	11.88	524950000	1	5949	YS_1646_SSPD.raw	2	2	A0A5B8GYL1:A0A7D4VYG6:A0A220T199			PEAKS DB	-2.73
LFL	31.89	391.247	3	0.1	392.254	22.88	101430000	1	11353	YS_1646_SSPD.raw	2	2	A0A5B8GYV8:A0A7D4VYI5:A0A8F2YG69:A0A220T1B0:A0A7D5A0G5:A0A5B8GDM0:A0A5B8GDD4:A0A5B8GYN1:A0A220T1C3:A0A5B8GY70:A0A7D4VYH7:A0A220T1C4:A0A5B8GY85:A0A220T1C8:A0A220T1A4:A0A5B8GV19:A0A5B8GC59:A0A220T1D4			PEAKS DB	-1.96
LFI	31.89	391.247	3	0.1	392.254	22.88	101430000	1	11353	YS_1646_SSPD.raw	2	2	A0A8F2YG44:A0A220T1A9:A0A5B8GC76:A0A7D5AMV2:A0A650FP56:A0A220T1H0:A0A7D5A4H4:A0A5B8GUS8:A0A220T1F1:A0A7D4W3T2:A0A5B8GC89			PEAKS DB	-3.11
LYF	31.59	441.226	3	0.7	442.234	17.57	10932000	1	8757	YS_1646_SSPD.raw	2	2	A0A7D5A0G5:A0A5B8GDM0:A0A220T1C6:A0A5B8GT68:A0A7D4VZ06:A0A7D4ZYY4			PEAKS DB	-3.1
IYF	31.59	441.226	3	0.7	442.234	17.57	10932000	1	8757	YS_1646_SSPD.raw	2	2	A0A5B8GYV8:A0A7D4VYI5:A0A8F2YG69:A0A8F2YG44:A0A5B8GYN1:A0A220T1C3:A0A7D4ZZ29:A0A0F7EW32:A0A8F3BPB6:A0A220T1A0			PEAKS DB	-4.18
LGFI	30.98	448.269	4	0.1	449.276	20.42	21164000	1	10180	YS_1646_SSPD.raw	2	2	A0A5B8GYN1:A0A220T1C3			PEAKS DB	-1.58
IWDP	30.72	529.254	4	1.4	530.262	13.35	201250000	1	6703	YS_1646_SSPD.raw	1	1	A0A5B8GYL1:A0A7D4VYG6:A0A220T199			PEAKS DB	-1.87
IFGL	30.62	448.269	4	1.1	449.276	33.46	5654100	1	16584	YS_1646_SSPD.raw	2	2	A0A5B8GYV8:A0A7D4VYI5:A0A8F2YG69:A0A7D5A0G5:A0A5B8GDM0			PEAKS DB	-1.94
LFFL	29.98	538.316	4	1.3	539.323	47.59	414740	1	23454	YS_1646_SSPD.raw	1	1	A0A8F2YG44:A0A7D4ZZ15			PEAKS DB	-0.77
IFFI	29.98	538.316	4	1.3	539.323	47.59	414740	1	23454	YS_1646_SSPD.raw	1	1	A0A5B8GYL1:A0A7D4VYG6:A0A220T199			PEAKS DB	-2.61
LGLF	29.9	448.269	4	1	449.276	25.77	1861600	1	12826	YS_1646_SSPD.raw	1	1	A0A7D4ZZ15:A0A220T1C2:A0A5B8GDJ2:A0A5B8GC59:A0A220T1D4			PEAKS DB	-3.49
LLLF	28.81	504.331	4	1.2	505.339	37.68	119820000	1	18872	YS_1646_SSPD.raw	3	3	A0A8F2YG44:A0A5B8GDL2:A0A220T1C0:A0A7D4W7N3:A0A5B8GUX9:A0A220T1C8			PEAKS DB	-2.65
LDW	28.71	432.201	3	1.1	433.209	16.33	702590	1	8171	YS_1646_SSPD.raw	1	1	A0A5B8GYV8:A0A7D4VYI5:A0A8F2YG69			PEAKS DB	-2.7
LLFF	27.16	538.316	4	1.1	539.323	44.66	756970	1	22254	YS_1646_SSPD.raw	2	2	A0A220T1B0			PEAKS DB	-1.33
IIFF	27.16	538.316	4	1.1	539.323	44.66	756970	1	22254	YS_1646_SSPD.raw	2	2	A0A5B8GC97:A0A220T1H6			PEAKS DB	-2.16
ILFF	27.16	538.316	4	1.1	539.323	44.66	756970	1	22254	YS_1646_SSPD.raw	2	2	A0A220T1C0:A0A7D4W7N3:A0A5B8GUX9			PEAKS DB	-1.89
LLLFP	22.04	601.384	5	1.9	602.392	45.47	1018000	1	22469	YS_1646_SSPD.raw	2	2	A0A8F2YG44:A0A220T1C0:A0A7D4W7N3:A0A5B8GUX9			PEAKS DB	-1.79
LFGHL	20.69	585.327	5	1.5	586.336	51.7	123840	1	25421	YS_1646_SSPD.raw	1	1	A0A5B8GYL1:A0A7D4VYG6:A0A220T199			PEAKS DB	-1.02
Dipeptidyl peptidase IV inhibitors：
IGL	33.73	301.2	3	-0.4	302.207	6.78	8294400	1	3273	YS_1646_SSPD.raw	1	1	A0A5B8GYL1:A0A7D4VYG6:A0A220T199:A0A220T1A9:A0A5B8GC76:A0A7D5AMV2:A0A220T1A4:A0A5B8GV19:A0A7D4VYF6:A0A220T1C7:A0A5B8GYD2:A0A1B0PCQ1:A0A1B0PAA2:A0A1B0PAB0:A0A1B0PCP1			PEAKS DB	-3.75
APG	23.15	243.122	3	1	244.129	16.48	3347000	1	8262	YS_1646_SSPD.raw	1	1	A0A7D4W1W5:A0A7D4ZZ15:A0A385MID9:A0A220T1C6:A0A5B8GT68:A0A7D4VZ06:A0A7D4ZZ29:A0A0F7EW32:A0A5B8GUX0:A0A220T1A8:H9CDX2:A0A7D5A4I2:A0A5B8GX04:A0A220T1D7			PEAKS DB	-3.78

## Sheet: α-glucosidase screend sequences
Peptide	-10lgP	Mass	Length	ppm	m/z	RT	Area SSPD	Fraction	Scan	Source File	#Feature	#Feature SSPD	Accession	PTM	AScore	Found By	Binding energy
FVIPFMT	43.51	853.441	7	5.4	427.73	14.82	90218000	1	7368	YS_1646_SSPD.raw	1	1	A0A220T1B0			PEAKS DB	2.38
FFF	42.85	459.216	3	1.3	460.224	35.48	1357700	1	17616	YS_1646_SSPD.raw	1	1	A0A8F2YG44:A0A7D4W1W5:A0A5B8GDL2:A0A220T1B0:A0A385MID9			PEAKS DB	-4.11
IIW	42.4	430.258	3	0.3	431.265	22.76	8153800	1	11333	YS_1646_SSPD.raw	2	2	A0A5B8GYN1:A0A220T1C3:A0A220T1D0:A0A5B8GV25:A7UM84			PEAKS DB	-2.93
ILW	42.4	430.258	3	0.3	431.265	22.76	8153800	1	11333	YS_1646_SSPD.raw	2	2	A0A5B8GYV8:A0A7D4VYI5:A0A8F2YG69			PEAKS DB	-3.78
FFY	40.4	475.211	3	1.1	476.219	19.55	33782000	1	9686	YS_1646_SSPD.raw	1	1	A0A5B8GYV8:A0A7D4VYI5:A0A8F2YG69:A0A8F2YG44:A0A5B8GDD4:A0A5B8GCC7:A0A7D4W3U5:A0A220T1B9			PEAKS DB	-3.61
FGI	40.1	335.185	3	0.7	336.192	13.1	6462300	1	6526	YS_1646_SSPD.raw	1	1	A0A5B8GDL2:A0A5B8GYL1:A0A7D4VYG6:A0A220T199:A0A220T1B0:A0A7D4W7Q6:A0A220T1D2:A0A5B8GV56:A0A5B8GYP0:A0A7D4VYH5:A0A220T1H7			PEAKS DB	-4.87
FGL	40.1	335.185	3	0.7	336.192	13.1	6462300	1	6526	YS_1646_SSPD.raw	1	1	A0A5B8GYV8:A0A7D4VYI5:A0A8F2YG69:A0A8F2YG44:A0A7D4ZZ15:A0A7D5A0G5:A0A5B8GDM0:A0A385MIJ0:A0A220T1C0:A0A7D4W7N3:A0A5B8GUX9			PEAKS DB	-3.56
LSF	37.61	365.195	3	1.1	366.203	11.27	100460000	1	5570	YS_1646_SSPD.raw	2	2	A0A8F2YG44:A0A5B8GDD4:A0A220T1C8:A0A7D4VYF6:A0A220T1C7:A0A5B8GYD2:A0A5B8GC59:A0A220T1D4			PEAKS DB	-1.34
LIGF	37.23	448.269	4	1.1	449.276	23.34	22494000	1	11614	YS_1646_SSPD.raw	2	2	A0A8F2YG44:A0A220T1C0:A0A7D4W7N3:A0A5B8GUX9			PEAKS DB	-2.73
LLLW	37.02	543.342	4	1	544.35	40.72	157190	1	20180	YS_1646_SSPD.raw	1	1	A0A220T1C0:A0A7D4W7N3:A0A5B8GUX9			PEAKS DB	-1.16
IGF	36.94	335.185	3	0.1	336.192	10.27	30698000	1	5492	YS_1646_SSPD.raw	2	2	A0A8F2YG44:A0A5B8GDL2:A0A7D5A0G5:A0A5B8GDM0:A0A220T1C0:A0A7D4W7N3:A0A5B8GUX9:A0A385MID9:A0A5B8GY70:H9CDX2:E5FQ61			PEAKS DB	-3.6
FIR	35.83	434.264	3	1	218.14	2.75	47678000	1	1858	YS_1646_SSPD.raw	1	1	A0A5B8GYL1:A0A7D4VYG6:A0A220T199:A0A5B8GYN1:A0A220T1C3:A0A5B8GC59:A0A220T1D4			PEAKS DB	-4.09
FSL	35.74	365.195	3	1	366.203	16.03	3409800	1	7978	YS_1646_SSPD.raw	1	1	A0A8F2YG44:A0A7D4W1W5:A0A7D4ZZ15:A0A7D5A0G5:A0A5B8GDM0:A0A5B8GDD4:A0A220T1D0:A0A5B8GV25:A0A650FP56:Q7XBC4:A0A220T1H5:A0A7D4VYF5:A0A5B8GWZ5			PEAKS DB	-1.12
LIF	35.45	391.247	3	0.3	392.255	23.82	184860000	1	11893	YS_1646_SSPD.raw	6	6	A0A5B8GDL2:A0A7D5A0G5:A0A5B8GDM0:A0A385MID9:A0A7D4VYF6:A0A220T1C7:A0A5B8GYD2:A0A5B8GC59:A0A220T1D4:A0A5B8GT54:A0A5B8GYJ2:A0A220T1F9			PEAKS DB	-2.24
ILF	35.45	391.247	3	0.3	392.255	23.82	184860000	1	11893	YS_1646_SSPD.raw	6	6	A0A220T1D0:A0A5B8GV25:A0A7D4VYH7:A0A220T1C4:A0A5B8GY85:A0A220T1D3			PEAKS DB	-1.37
SPF	34.23	349.164	3	1.1	350.171	28.53	1637500	1	14212	YS_1646_SSPD.raw	2	2	A0A220T1C6:A0A5B8GT68:A0A7D4VZ06			PEAKS DB	-4.36
LFF	34.04	425.231	3	0	426.239	25.29	35396000	1	12554	YS_1646_SSPD.raw	2	2	A0A8F2YG44:A0A7D4ZZ15:A0A220T1B0:A0A220T1A3:A0A5B8GDE2:A0A5B8GDD4:A0A220T1C0:A0A7D4W7N3:A0A5B8GUX9			PEAKS DB	-4.12
IFF	34.04	425.231	3	0	426.239	25.29	35396000	1	12554	YS_1646_SSPD.raw	2	2	A0A5B8GYV8:A0A7D4VYI5:A0A8F2YG69:A0A5B8GDL2:A0A5B8GYL1:A0A7D4VYG6:A0A220T199:A0A385MID9:A0A5B8GT54:A0A220T1G0:A0A220T1H0:A0A7D5A4H4:A0A5B8GUS8:A0A5B8GC97:A0A220T1H6			PEAKS DB	-2.96
FLK	33.84	406.258	3	-0.2	204.136	0.01	17071000	1	27	YS_1646_SSPD.raw	1	1	A0A5B8GYV8:A0A7D4VYI5:A0A8F2YG69:A0A5B8GDD4:A0A220T1C8			PEAKS DB	-3.7
FNL	33.45	392.206	3	0.4	393.213	14.63	4541200	1	7264	YS_1646_SSPD.raw	1	1	A0A5B8GYV8:A0A7D4VYI5:A0A8F2YG69:A0A8F2YG44:A0A7D4W1W5:A0A5B8GYN1:A0A220T1C3:A0A7D4VYF6:A0A220T1C7:A0A5B8GYD2			PEAKS DB	-2.51
VFW	33.33	450.227	3	0.4	451.234	23.15	1179600	1	11595	YS_1646_SSPD.raw	1	1	A0A5B8GYL1:A0A7D4VYG6:A0A220T199:A0A220T1C6:A0A5B8GT68:A0A7D4VZ06:A0A7D5A4I2:A0A5B8GX04:A0A220T1D7			PEAKS DB	-2.82
PVF	32.96	361.2	3	1.6	362.208	8.7	2454800	1	4190	YS_1646_SSPD.raw	1	1	A0A5B8GYV8:A0A7D4VYI5:A0A7D4ZZ15:A0A5B8GCC7:A0A7D4W3U5:A0A220T1B9:A0A220T1C2:A0A5B8GDJ2			PEAKS DB	-3.26
FHF	32.86	449.206	3	0.1	225.61	8.79	3260600	1	4343	YS_1646_SSPD.raw	1	1	A0A5B8GYV8:A0A7D4VYI5:A0A8F2YG69:A0A5B8GDL2:A0A7D4ZZ15			PEAKS DB	-4.44
FYL	32.56	441.226	3	2.2	442.235	21.42	78063000	1	10586	YS_1646_SSPD.raw	1	1	A0A5B8GYV8:A0A7D4VYI5:A0A8F2YG69:A0A5B8GYL1:A0A7D4VYG6:A0A220T199:A0A220T1A9:A0A5B8GC76:A0A7D5AMV2:A0A5B8GUX0:A0A220T1A8			PEAKS DB	-4.08
LRFP	32.26	531.317	4	1.2	532.325	11.88	524950000	1	5949	YS_1646_SSPD.raw	2	2	A0A5B8GYL1:A0A7D4VYG6:A0A220T199			PEAKS DB	-3.37
WLI	32.24	430.258	3	0.4	431.265	31.93	5701900	1	15767	YS_1646_SSPD.raw	2	2	A0A5B8GYV8:A0A7D4VYI5:A0A8F2YG69:A0A5B8GDL2:A0A220T1B5:A0A5B8GYK4			PEAKS DB	-3.79
FSF	32.13	399.179	3	5.2	400.189	8.7	4407100	1	4423	YS_1646_SSPD.raw	2	2	A0A5B8GYV8:A0A7D4VYI5:A0A8F2YG69:A0A7D4W1W5:A0A220T1A3:A0A5B8GDE2:A0A5B8GYN1:A0A220T1C3:A0A5B8GY70:A0A650FP56			PEAKS DB	-3.13
PFR	31.99	418.233	3	0.6	419.24	11.9	31363000	1	5903	YS_1646_SSPD.raw	1	1	A0A220T1B0:A0A220T1A4:A0A5B8GV19:A0A220T1C2:A0A5B8GDJ2			PEAKS DB	-3.97
LFL	31.89	391.247	3	0.1	392.254	22.88	101430000	1	11353	YS_1646_SSPD.raw	2	2	A0A5B8GYV8:A0A7D4VYI5:A0A8F2YG69:A0A220T1B0:A0A7D5A0G5:A0A5B8GDM0:A0A5B8GDD4:A0A5B8GYN1:A0A220T1C3:A0A5B8GY70:A0A7D4VYH7:A0A220T1C4:A0A5B8GY85:A0A220T1C8:A0A220T1A4:A0A5B8GV19:A0A5B8GC59:A0A220T1D4			PEAKS DB	-1.67
LFI	31.89	391.247	3	0.1	392.254	22.88	101430000	1	11353	YS_1646_SSPD.raw	2	2	A0A8F2YG44:A0A220T1A9:A0A5B8GC76:A0A7D5AMV2:A0A650FP56:A0A220T1H0:A0A7D5A4H4:A0A5B8GUS8:A0A220T1F1:A0A7D4W3T2:A0A5B8GC89			PEAKS DB	-1.17
WNL	31.81	431.217	3	1	432.225	18.11	49834000	1	9032	YS_1646_SSPD.raw	2	2	A0A5B8GYV8:A0A7D4VYI5:A0A8F2YG69:A0A7D4ZZ15:A0A5B8GYL1:A0A7D4VYG6:A0A220T199			PEAKS DB	-2.15
LYF	31.59	441.226	3	0.7	442.234	17.57	10932000	1	8757	YS_1646_SSPD.raw	2	2	A0A7D5A0G5:A0A5B8GDM0:A0A220T1C6:A0A5B8GT68:A0A7D4VZ06:A0A7D4ZYY4			PEAKS DB	-2.7
IYF	31.59	441.226	3	0.7	442.234	17.57	10932000	1	8757	YS_1646_SSPD.raw	2	2	A0A5B8GYV8:A0A7D4VYI5:A0A8F2YG69:A0A8F2YG44:A0A5B8GYN1:A0A220T1C3:A0A7D4ZZ29:A0A0F7EW32:A0A8F3BPB6:A0A220T1A0			PEAKS DB	-3.63
GVLF	31.5	434.253	4	1.2	435.261	16.89	11226000	1	8421	YS_1646_SSPD.raw	1	1	A0A7D4ZZ15			PEAKS DB	-1.7
LGFI	30.98	448.269	4	0.1	449.276	20.42	21164000	1	10180	YS_1646_SSPD.raw	2	2	A0A5B8GYN1:A0A220T1C3			PEAKS DB	-3.62
IWDP	30.72	529.254	4	1.4	530.262	13.35	201250000	1	6703	YS_1646_SSPD.raw	1	1	A0A5B8GYL1:A0A7D4VYG6:A0A220T199			PEAKS DB	-0.04
IFGL	30.62	448.269	4	1.1	449.276	33.46	5654100	1	16584	YS_1646_SSPD.raw	2	2	A0A5B8GYV8:A0A7D4VYI5:A0A8F2YG69:A0A7D5A0G5:A0A5B8GDM0			PEAKS DB	-1.45
LFFL	29.98	538.316	4	1.3	539.323	47.59	414740	1	23454	YS_1646_SSPD.raw	1	1	A0A8F2YG44:A0A7D4ZZ15			PEAKS DB	-1.67
IFFI	29.98	538.316	4	1.3	539.323	47.59	414740	1	23454	YS_1646_SSPD.raw	1	1	A0A5B8GYL1:A0A7D4VYG6:A0A220T199			PEAKS DB	-1.88
LGLF	29.9	448.269	4	1	449.276	25.77	1861600	1	12826	YS_1646_SSPD.raw	1	1	A0A7D4ZZ15:A0A220T1C2:A0A5B8GDJ2:A0A5B8GC59:A0A220T1D4			PEAKS DB	-1.31
FGY	29.4	385.164	3	-0.1	386.171	5.5	1124800	1	2704	YS_1646_SSPD.raw	1	1	A0A8F2YG44:A0A5B8GDL2:A0A5B8GYL1:A0A7D4VYG6:A0A220T199:A0A220T1C6:A0A5B8GT68:A0A7D4VZ06			PEAKS DB	-3.83
GFH	29.04	359.159	3	1.6	360.167	6.33	3873400	1	3137	YS_1646_SSPD.raw	1	1	A0A7D4W1W5:A0A7D4ZZ15:A0A5B8GYL1:A0A7D4VYG6:A0A220T199:A0A220T1C0:A0A7D4W7N3:A0A5B8GUX9:A0A5B8GY70			PEAKS DB	-3.84
AIWDP	28.9	600.291	5	-1.2	601.297	21.96	2071800	1	11005	YS_1646_SSPD.raw	1	1	A0A5B8GYL1:A0A7D4VYG6:A0A220T199			PEAKS DB	0.78
LLLF	28.81	504.331	4	1.2	505.339	37.68	119820000	1	18872	YS_1646_SSPD.raw	3	3	A0A8F2YG44:A0A5B8GDL2:A0A220T1C0:A0A7D4W7N3:A0A5B8GUX9:A0A220T1C8			PEAKS DB	-1.13
LDW	28.71	432.201	3	1.1	433.209	16.33	702590	1	8171	YS_1646_SSPD.raw	1	1	A0A5B8GYV8:A0A7D4VYI5:A0A8F2YG69			PEAKS DB	-2.6
FFI	28.49	425.231	3	1	426.239	29.86	29877000	1	15005	YS_1646_SSPD.raw	1	1	A0A7D4W1W5:A0A5B8GDL2:A0A5B8GYL1:A0A7D4VYG6:A0A220T199			PEAKS DB	-5.09
FLF	28.36	425.231	3	1	426.239	29.86	38385000	1	14477	YS_1646_SSPD.raw	2	2	A0A5B8GYV8:A0A7D4VYI5:A0A8F2YG69:A0A8F2YG44:A0A7D4ZZ15:A0A5B8GYL1:A0A7D4VYG6:A0A220T199:A0A7D5A0G5:A0A5B8GDM0:A0A220T1C6:A0A5B8GT68:A0A7D4VZ06:A0A7D4ZZ29:A0A0F7EW32:A0A5B8GC59:A0A220T1D4:A0A5B8GYP0:A0A7D4VYH5:A0A220T1H7			PEAKS DB	-3.9
FIF	28.36	425.231	3	1	426.239	29.86	38385000	1	14477	YS_1646_SSPD.raw	2	2	A0A7D4W1W5:A0A5B8GDD4:A0A5B8GUZ2:A0A7D5A5F3:A0A220T1D9:A0A220T1H0:A0A7D5A4H4:A0A5B8GUS8			PEAKS DB	-4.23
WFF	27.62	498.227	3	0.7	499.234	41.55	226980	1	20564	YS_1646_SSPD.raw	1	1	A0A5B8GYV8:A0A7D4VYI5:A0A8F2YG69:A0A5B8GDD4:A0A220T1C0:A0A7D4W7N3:A0A5B8GUX9			PEAKS DB	-5.59
AGLF	27.39	406.222	4	0.9	407.229	11.04	23848000	1	5443	YS_1646_SSPD.raw	1	1	A0A220T1B0:A0A5B8GYP0:A0A7D4VYH5:A0A220T1H7			PEAKS DB	-1.58
AGIF	27.39	406.222	4	0.9	407.229	11.04	23848000	1	5443	YS_1646_SSPD.raw	1	1	A0A8F2YG44:A0A7D4ZYY4			PEAKS DB	-1.42
LLFF	27.16	538.316	4	1.1	539.323	44.66	756970	1	22254	YS_1646_SSPD.raw	2	2	A0A220T1B0			PEAKS DB	-1.51
IIFF	27.16	538.316	4	1.1	539.323	44.66	756970	1	22254	YS_1646_SSPD.raw	2	2	A0A5B8GC97:A0A220T1H6			PEAKS DB	-0.85
ILFF	27.16	538.316	4	1.1	539.323	44.66	756970	1	22254	YS_1646_SSPD.raw	2	2	A0A220T1C0:A0A7D4W7N3:A0A5B8GUX9			PEAKS DB	-0.6
SGWF	26.77	495.212	4	2.3	496.22	21.54	1119100	1	10806	YS_1646_SSPD.raw	1	1	A0A220T1C0:A0A7D4W7N3:A0A5B8GUX9			PEAKS DB	-0.7
FLFS	26.43	512.263	4	1.5	513.271	25.19	11914000	1	12547	YS_1646_SSPD.raw	1	1	A0A7D4ZZ15			PEAKS DB	-0.62
WLR	26.15	473.275	3	1.8	474.283	10.25	4571200	1	5101	YS_1646_SSPD.raw	1	1	A0A7D4ZZ15:A0A5B8GYL1:A0A7D4VYG6:A0A220T199:A0A220T1A3:A0A5B8GDE2:A0A220T1C0:A0A7D4W7N3:A0A5B8GUX9:A0A650FP56			PEAKS DB	-3.4
SFGL	26.11	422.216	4	2.1	423.225	14.05	405370	1	7024	YS_1646_SSPD.raw	1	1	A0A7D4ZZ15:A0A7D5A0G5:A0A5B8GDM0			PEAKS DB	0.04
FLGF	26.1	482.253	4	4.3	483.262	28.15	217110	1	14005	YS_1646_SSPD.raw	1	1	A0A7D4W1W5:A0A7D4ZZ15:A0A5B8GYL1:A0A7D4VYG6:A0A220T199			PEAKS DB	-2.08
SFF	25.88	399.179	3	5.2	400.189	8.7	2343500	1	4334	YS_1646_SSPD.raw	1	1	A0A5B8GYV8:A0A7D4VYI5:A0A8F2YG69:A0A8F2YG44:A0A5B8GDD4			PEAKS DB	-3.88
FFQ	25.03	440.206	3	1.6	441.214	3.86	295280	1	1983	YS_1646_SSPD.raw	1	1	A0A5B8GYV8:A0A7D4VYI5:A0A8F2YG69:A0A7D4ZZ15:A0A220T1C0:A0A7D4W7N3:A0A5B8GUX9:A0A385MID9			PEAKS DB	-2.23
WIW	24.74	503.253	3	1.9	504.262	36.33	252240	1	17997	YS_1646_SSPD.raw	1	1	A0A7D4ZZ15			PEAKS DB	-4.35
YPP	23.59	375.179	3	1.8	376.187	12.63	35680000	1	6304	YS_1646_SSPD.raw	2	2	A0A5B8GYV8:A0A7D4VYI5:A0A8F2YG69			PEAKS DB	-3.88
FFK	23.15	440.242	3	-0.2	221.128	6.2	10468000	1	3027	YS_1646_SSPD.raw	1	1	A0A5B8GYV8:A0A7D4VYI5:A0A8F2YG69:A0A5B8GDD4:A0A220T1D5:A0A7D5A4C4:A0A5B8GUV4			PEAKS DB	-4.3
FVF	22.93	411.216	3	1.2	412.224	22.88	19259000	1	11384	YS_1646_SSPD.raw	1	1	A0A5B8GDL2:A0A220T1C0:A0A7D4W7N3:A0A5B8GUX9			PEAKS DB	-3.26
AFF	22.92	383.185	3	-0.4	384.192	16.79	2254900	1	8413	YS_1646_SSPD.raw	1	1	A0A8F2YG44:A0A7D4ZZ15:A0A385MIJ0:A0A8F3BPB6:A0A220T1A0:H9CDX2:A0A220T1D5:A0A7D5A4C4:A0A5B8GUV4			PEAKS DB	-3.81
FLLF	22.57	538.316	4	1.1	539.323	44.66	465160	1	21823	YS_1646_SSPD.raw	1	1	A0A5B8GYL1:A0A7D4VYG6:A0A220T199:A0A7D5A0G5:A0A5B8GDM0			PEAKS DB	-0.5
FILF	22.57	538.316	4	1.1	539.323	44.66	465160	1	21823	YS_1646_SSPD.raw	1	1	A0A220T1C0:A0A7D4W7N3:A0A5B8GUX9			PEAKS DB	-1.44
LLLFP	22.04	601.384	5	1.9	602.392	45.47	1018000	1	22469	YS_1646_SSPD.raw	2	2	A0A8F2YG44:A0A220T1C0:A0A7D4W7N3:A0A5B8GUX9			PEAKS DB	-2.59
ALIFP	21.82	559.337	5	1.7	560.345	38.7	1157600	1	19171	YS_1646_SSPD.raw	2	2	A0A5B8GYJ2:A0A220T1F9			PEAKS DB	-1.11
SVFGF	21.68	555.269	5	1.2	556.277	23.6	2029300	1	12297	YS_1646_SSPD.raw	1	1	A0A220T1C6:A0A5B8GT68:A0A7D4VZ06			PEAKS DB	0.3
FTF	21.53	413.195	3	0	414.202	18.64	1286200	1	9287	YS_1646_SSPD.raw	1	1	A0A220T1B0:A0A220T1C6:A0A5B8GT68:A0A7D4VZ06:A0A7D4VYH7:A0A220T1C4:A0A5B8GY85:A0A220T1H5:A0A7D4VYF5:A0A5B8GWZ5			PEAKS DB	-2.57
VFF	21.2	411.216	3	1.4	412.224	20.32	7409400	1	10109	YS_1646_SSPD.raw	1	1	A0A5B8GDL2:A0A220T1B0			PEAKS DB	-3.05
FQY	20.73	456.201	3	0.9	457.209	7.33	1729400	1	3502	YS_1646_SSPD.raw	1	1	A0A5B8GCC7:A0A7D4W3U5:A0A220T1B9:A0A7D4VYF6:A0A220T1C7:A0A5B8GYD2:A0A220T1D3			PEAKS DB	-2.63
LFGHL	20.69	585.327	5	1.5	586.336	51.7	123840	1	25421	YS_1646_SSPD.raw	1	1	A0A5B8GYL1:A0A7D4VYG6:A0A220T199			PEAKS DB	0.5
NFF	20.63	426.19	3	0.7	427.198	17.32	2423600	1	8688	YS_1646_SSPD.raw	1	1	A0A5B8GYV8:A0A7D4VYI5:A0A8F2YG69:A0A8F2YG44:A0A7D4W1W5:A0A5B8GDL2:A0A5B8GCC7:A0A7D4W3U5:A0A220T1B9:A0A5B8GC59:A0A220T1D4			PEAKS DB	-3.09

## Sheet: peptide sequences
Peptide	-10lgP	Mass	Length	ppm	m/z	RT	Area SSPD	Fraction	Scan	Source File	#Feature	#Feature SSPD	Accession	PTM	AScore	Found By
ILGYTEEDVVSTDF	55.62	1586.74	14	0.4	794.375	43.7	797750	1	21418	YS_1646_SSPD.raw	1	1	A0A1B0PAI3:A0A1B0PFK3:A0A1B0PHP6:A0A1B0PDZ0:A0A1B0PAI1:A0A1C6ZST7:A0A1C6ZST8			PEAKS DB
VDVSVVDLT	54.24	945.502	9	0.8	946.51	34.52	2019800	1	17154	YS_1646_SSPD.raw	1	1	A0A1B0PAI3:A0A1B0PFK3:A0A1B0PHP6:A0A1B0PDZ0:A0A1B0PAI1:A0A1C6ZST7:A0A1C6ZST8			PEAKS DB
VDVSVVD	54.16	731.37	7	2	732.379	16.34	3583900	1	8144	YS_1646_SSPD.raw	1	1	A0A1B0PAI3:A0A1B0PFK3:A0A1B0PHP6:A0A1B0PDZ0:A0A1B0PAI1:A0A1C6ZST7:A0A1C6ZST8			PEAKS DB
ILGYTEEDVVSTD	49.18	1439.67	13	2.8	720.843	30.42	3470000	1	15192	YS_1646_SSPD.raw	1	1	A0A1B0PAI3:A0A1B0PFK3:A0A1B0PHP6:A0A1B0PDZ0:A0A1B0PAI1:A0A1C6ZST7:A0A1C6ZST8			PEAKS DB
IIPSSTG	46.79	673.365	7	0.9	674.372	0.87	13253000	1	168	YS_1646_SSPD.raw	1	1	A0A1B0PAI3:A0A1B0PFK3:A0A1B0PHP6:A0A1B0PDZ0:A0A1B0PAI1:A0A1C6ZST7:A0A1C6ZST8			PEAKS DB
AFRVPT	45.45	689.386	6	-0.5	345.7	11.21	14657000	1	5575	YS_1646_SSPD.raw	1	1	A0A1B0PAI3:A0A1B0PFK3:A0A1B0PHP6:A0A1B0PDZ0:A0A1B0PAI1:A0A1C6ZST7:A0A1C6ZST8			PEAKS DB
FVIPFMT	43.51	853.441	7	5.4	427.73	14.82	90218000	1	7368	YS_1646_SSPD.raw	1	1	A0A220T1B0			PEAKS DB
FFF	42.85	459.216	3	1.3	460.224	35.48	1357700	1	17616	YS_1646_SSPD.raw	1	1	A0A8F2YG44:A0A7D4W1W5:A0A5B8GDL2:A0A220T1B0:A0A385MID9			PEAKS DB
IIW	42.4	430.258	3	0.3	431.265	22.76	8153800	1	11333	YS_1646_SSPD.raw	2	2	A0A5B8GYN1:A0A220T1C3:A0A220T1D0:A0A5B8GV25:A7UM84			PEAKS DB
ILW	42.4	430.258	3	0.3	431.265	22.76	8153800	1	11333	YS_1646_SSPD.raw	2	2	A0A5B8GYV8:A0A7D4VYI5:A0A8F2YG69			PEAKS DB
LLW	42.4	430.258	3	0.3	431.265	22.76	8153800	1	11333	YS_1646_SSPD.raw	2	2	A0A220T1C0:A0A7D4W7N3:A0A5B8GUX9:A0A5B8GCC7:A0A7D4W3U5:A0A220T1B9			PEAKS DB
LIW	42.4	430.258	3	0.3	431.265	22.76	8153800	1	11333	YS_1646_SSPD.raw	2	2	A0A385MIJ0			PEAKS DB
ILEAEELLK	41.94	1056.61	9	3.1	529.312	30.21	2209200	1	14977	YS_1646_SSPD.raw	1	1	A0A220T1A4:A0A5B8GV19			PEAKS DB
AFRVPTVDVSVVDLTVRLEKKATYEE	41.47	2963.6	26	2.2	593.728	50.77	159520	1	24974	YS_1646_SSPD.raw	1	1	A0A1B0PAI3:A0A1B0PFK3:A0A1B0PHP6:A0A1B0PDZ0:A0A1B0PAI1:A0A1C6ZST7:A0A1C6ZST8			PEAKS DB
IIPSST	40.86	616.343	6	1.1	617.351	2.62	12863000	1	1580	YS_1646_SSPD.raw	1	1	A0A1B0PAI3:A0A1B0PFK3:A0A1B0PHP6:A0A1B0PDZ0:A0A1B0PAI1:A0A1C6ZST7:A0A1C6ZST8			PEAKS DB
PSY	40.49	365.159	3	1.4	366.166	17.8	89464000	1	8696	YS_1646_SSPD.raw	2	2	A0A5B8GYV8:A0A7D4VYI5:A0A8F2YG69:A0A220T1A3:A0A5B8GDE2:A0A220T1D3			PEAKS DB
FFY	40.4	475.211	3	1.1	476.219	19.55	33782000	1	9686	YS_1646_SSPD.raw	1	1	A0A5B8GYV8:A0A7D4VYI5:A0A8F2YG69:A0A8F2YG44:A0A5B8GDD4:A0A5B8GCC7:A0A7D4W3U5:A0A220T1B9			PEAKS DB
VDGPSM(+15.99)KDWRG	40.39	1262.57	11	2	421.865	8.4	13540000	1	4125	YS_1646_SSPD.raw	1	1	A0A1B0PAI3:A0A1B0PFK3:A0A1B0PHP6:A0A1B0PDZ0:A0A1B0PAI1:A0A1C6ZST7:A0A1C6ZST8	Oxidation (M)	M6:Oxidation (M):1000.00	PEAKS DB
WTI	40.14	418.222	3	0.4	419.229	20	12246000	1	9953	YS_1646_SSPD.raw	1	1	A0A5B8GYN1:A0A220T1C3			PEAKS DB
WTL	40.14	418.222	3	0.4	419.229	20	12246000	1	9953	YS_1646_SSPD.raw	1	1	A0A8F2YG44:A0A220T1C0:A0A7D4W7N3:A0A5B8GUX9			PEAKS DB
FGI	40.1	335.185	3	0.7	336.192	13.1	6462300	1	6526	YS_1646_SSPD.raw	1	1	A0A5B8GDL2:A0A5B8GYL1:A0A7D4VYG6:A0A220T199:A0A220T1B0:A0A7D4W7Q6:A0A220T1D2:A0A5B8GV56:A0A5B8GYP0:A0A7D4VYH5:A0A220T1H7			PEAKS DB
FGL	40.1	335.185	3	0.7	336.192	13.1	6462300	1	6526	YS_1646_SSPD.raw	1	1	A0A5B8GYV8:A0A7D4VYI5:A0A8F2YG69:A0A8F2YG44:A0A7D4ZZ15:A0A7D5A0G5:A0A5B8GDM0:A0A385MIJ0:A0A220T1C0:A0A7D4W7N3:A0A5B8GUX9			PEAKS DB
LSW	40.04	404.206	3	0.5	405.213	13.89	37716000	1	7384	YS_1646_SSPD.raw	2	2	A0A7D4ZZ15:A0A5B8GYL1:A0A7D4VYG6:A0A220T199:A0A5B8GYN1:A0A220T1C3:H9CDX2			PEAKS DB
VVDW	39.57	517.254	4	0.3	518.261	12.76	62592000	1	6503	YS_1646_SSPD.raw	1	1	A0A7D4W7Q6:A0A220T1D2:A0A5B8GV56			PEAKS DB
LFR	39.16	434.264	3	1.2	435.272	2.78	56480000	1	1195	YS_1646_SSPD.raw	5	5	A0A220T1B0:A0A7D5A0G5:A0A5B8GDM0:A0A8F3BPB6:A0A220T1A0:A0A650FP56:A0A220T1D3			PEAKS DB
IFR	39.16	434.264	3	1.2	435.272	2.78	56480000	1	1195	YS_1646_SSPD.raw	5	5	A0A5B8GYV8:A0A7D4VYI5:A0A8F2YG69:A0A7D4W1W5:A0A220T1C0:A0A7D4W7N3:A0A5B8GUX9:A0A220T1A9:A0A5B8GC76:A0A7D5AMV2:A0A5B8GY70			PEAKS DB
ILFY	38.96	554.31	4	2.1	555.319	30.93	3425100	1	15317	YS_1646_SSPD.raw	2	2	A0A5B8GDL2:A0A385MID9			PEAKS DB
ILGYTEEDVVST	38.78	1324.64	12	0.9	663.328	30.11	9737300	1	14918	YS_1646_SSPD.raw	1	1	A0A1B0PAI3:A0A1B0PFK3:A0A1B0PHP6:A0A1B0PDZ0:A0A1B0PAI1:A0A1C6ZST7:A0A1C6ZST8			PEAKS DB
VSF	38.6	351.179	3	-0.4	352.187	0.01	98646000	1	274	YS_1646_SSPD.raw	1	1	A0A7D5A0G5:A0A5B8GDM0:A0A220T1A9:A0A5B8GC76:A0A7D5AMV2:H9CDX2:A7UM84			PEAKS DB
VLRAKLAKGMGHN	38.24	1393.8	13	4.7	697.909	22.09	2839000000	1	11053	YS_1646_SSPD.raw	1	1	A0A220T1C2:A0A5B8GDJ2			PEAKS DB
ILGY	38.19	464.264	4	1.4	465.271	15.63	29254000	1	7742	YS_1646_SSPD.raw	1	1	A0A1B0PAI3:A0A1B0PFK3:A0A1B0PHP6:A0A1B0PDZ0:A0A1B0PAI1:A0A1C6ZST7:A0A1C6ZST8:A0A5B8GCC7:A0A7D4W3U5:A0A220T1B9			PEAKS DB
FLP	38.01	375.216	3	1.3	376.224	9.4	18214000	1	4664	YS_1646_SSPD.raw	2	2	A0A8F2YG44:A0A385MIJ0:A0A5B8GY70:A0A220T1D0:A0A5B8GV25:A0A8F3BPB6:A0A220T1A0:A0A220T1G0			PEAKS DB
FIP	38.01	375.216	3	1.3	376.224	9.4	18214000	1	4664	YS_1646_SSPD.raw	2	2	A0A7D4W1W5:E5FQ62			PEAKS DB
VAF	37.84	335.185	3	1.1	336.192	4.36	0	1	2125	YS_1646_SSPD.raw	0	0	A0A7D5A0G5:A0A5B8GDM0:A0A220T1C0:A0A7D4W7N3:A0A5B8GUX9			PEAKS DB
TVW	37.8	404.206	3	2.3	405.214	11.53	0	1	5766	YS_1646_SSPD.raw	0	0	A0A5B8GYV8:A0A7D4VYI5:A0A8F2YG69:A0A7D4ZZ29:A0A0F7EW32			PEAKS DB
FAV	37.77	335.185	3	0.1	336.192	6.55	5762900	1	3333	YS_1646_SSPD.raw	1	1	A0A5B8GDL2:A0A385MIJ0:A0A220T1D0:A0A5B8GV25:A0A650FP56			PEAKS DB
ILVT	37.77	444.295	4	0.6	445.302	7.99	14020000	1	3536	YS_1646_SSPD.raw	3	3	A0A8F2YG44			PEAKS DB
LLVT	37.77	444.295	4	0.6	445.302	7.99	14020000	1	3536	YS_1646_SSPD.raw	3	3	A0A5B8GYV8:A0A7D4VYI5:A0A8F2YG69			PEAKS DB
LIVT	37.77	444.295	4	0.6	445.302	7.99	14020000	1	3536	YS_1646_SSPD.raw	3	3	A0A5B8GCC7:A0A7D4W3U5:A0A220T1B9			PEAKS DB
IIYE	37.68	536.285	4	0.8	537.292	12.02	4244300	1	6020	YS_1646_SSPD.raw	1	1	A0A7D4W1W5			PEAKS DB
LLYE	37.68	536.285	4	0.8	537.292	12.02	4244300	1	6020	YS_1646_SSPD.raw	1	1	A0A5B8GUZ2:A0A7D5A5F3:A0A220T1D9			PEAKS DB
LSF	37.61	365.195	3	1.1	366.203	11.27	100460000	1	5570	YS_1646_SSPD.raw	2	2	A0A8F2YG44:A0A5B8GDD4:A0A220T1C8:A0A7D4VYF6:A0A220T1C7:A0A5B8GYD2:A0A5B8GC59:A0A220T1D4			PEAKS DB
ISF	37.61	365.195	3	1.1	366.203	11.27	100460000	1	5570	YS_1646_SSPD.raw	2	2	A0A5B8GYV8:A0A7D4VYI5:A0A8F2YG69:A0A7D5A0G5:A0A5B8GDM0:A0A5B8GYN1:A0A220T1C3:A0A5B8GY70			PEAKS DB
IIR	37.53	400.28	3	2.2	401.288	8.67	30498000	1	4186	YS_1646_SSPD.raw	3	3	A0A7D4ZZ15:A0A5B8GUX0:A0A220T1A8			PEAKS DB
ILR	37.53	400.28	3	2.2	401.288	8.67	30498000	1	4186	YS_1646_SSPD.raw	3	3	A0A220T1C2:A0A5B8GDJ2:A0A650FP56:E5FQ61			PEAKS DB
LIR	37.53	400.28	3	2.2	401.288	8.67	30498000	1	4186	YS_1646_SSPD.raw	3	3	A0A7D4W1W5:A0A5B8GDL2:A0A5B8GYL1:A0A7D4VYG6:A0A220T199:A0A7D4VYF6:A0A220T1C7:A0A5B8GYD2:A0A220T1B5:A0A5B8GYK4			PEAKS DB
LLR	37.53	400.28	3	2.2	401.288	8.67	30498000	1	4186	YS_1646_SSPD.raw	3	3	A0A5B8GYV8:A0A7D4VYI5:A0A8F2YG69:A0A5B8GDD4:A0A7D4ZZ29:A0A0F7EW32:A7UM84:A0A7D4VYW5			PEAKS DB
LAGL	37.44	372.237	4	-0.1	373.245	7.62	67616000	1	4027	YS_1646_SSPD.raw	2	2	A0A7D4ZZ15:A0A220T1B0:A0A5B8GYP0:A0A7D4VYH5:A0A220T1H7:A0A5B8GYJ2:A0A220T1F9			PEAKS DB
LAGI	37.44	372.237	4	-0.1	373.245	7.62	67616000	1	4027	YS_1646_SSPD.raw	2	2	A0A5B8GDL2:A0A385MID9			PEAKS DB
IVFSG	37.37	521.285	5	1.7	522.293	13.86	91170000	1	6783	YS_1646_SSPD.raw	1	1	A0A220T1B0			PEAKS DB
LIGF	37.23	448.269	4	1.1	449.276	23.34	22494000	1	11614	YS_1646_SSPD.raw	2	2	A0A8F2YG44:A0A220T1C0:A0A7D4W7N3:A0A5B8GUX9			PEAKS DB
LLNSY	37.21	608.317	5	0.3	609.324	10.94	29062000	1	5440	YS_1646_SSPD.raw	1	1	A0A220T1D0:A0A5B8GV25			PEAKS DB
LLLW	37.02	543.342	4	1	544.35	40.72	157190	1	20180	YS_1646_SSPD.raw	1	1	A0A220T1C0:A0A7D4W7N3:A0A5B8GUX9			PEAKS DB
LIIW	37.02	543.342	4	1	544.35	40.72	157190	1	20180	YS_1646_SSPD.raw	1	1	A0A5B8GYN1:A0A220T1C3			PEAKS DB
ISYNY	37.01	658.296	5	1	659.304	12.88	1076600	1	6480	YS_1646_SSPD.raw	1	1	E5FQ61			PEAKS DB
TVT	36.96	319.174	3	0.7	320.182	4.65	387500	1	2230	YS_1646_SSPD.raw	1	1	A0A7D4W1W5:A0A220T1B5:A0A5B8GYK4:A0A220T1D5:A0A7D5A4C4:A0A5B8GUV4			PEAKS DB
LGF	36.94	335.185	3	0.1	336.192	10.27	30698000	1	5492	YS_1646_SSPD.raw	2	2	A0A7D4W1W5:A0A7D4ZZ15:A0A5B8GYL1:A0A7D4VYG6:A0A220T199:A0A5B8GYN1:A0A220T1C3:A0A220T1C6:A0A5B8GT68:A0A7D4VZ06:A0A7D4ZZ29:A0A0F7EW32:A0A7D5A4I2:A0A5B8GX04:A0A220T1D7			PEAKS DB
IGF	36.94	335.185	3	0.1	336.192	10.27	30698000	1	5492	YS_1646_SSPD.raw	2	2	A0A8F2YG44:A0A5B8GDL2:A0A7D5A0G5:A0A5B8GDM0:A0A220T1C0:A0A7D4W7N3:A0A5B8GUX9:A0A385MID9:A0A5B8GY70:H9CDX2:E5FQ61			PEAKS DB
VLF	36.9	377.231	3	0	378.239	12.39	743340000	1	7824	YS_1646_SSPD.raw	6	6	A0A8F2YG44:A0A7D4ZZ15:A0A220T1D0:A0A5B8GV25			PEAKS DB
VIF	36.9	377.231	3	0	378.239	12.39	743340000	1	7824	YS_1646_SSPD.raw	6	6	A0A5B8GYV8:A0A7D4VYI5:A0A8F2YG69:A0A5B8GYN1:A0A220T1C3:A0A220T1C6:A0A5B8GT68:A0A7D4VZ06:A0A220T1H0:A0A7D5A4H4:A0A5B8GUS8			PEAKS DB
DLF	36.82	393.19	3	0.7	394.197	22.85	7518700	1	11429	YS_1646_SSPD.raw	1	1	A0A5B8GYV8:A0A8F2YG44:A0A7D4W1W5:A0A220T1C0:A0A7D4W7N3:A0A5B8GUX9:A0A385MID9:A0A5B8GCC7:A0A7D4W3U5:A0A220T1B9:A0A7D4ZZ29:A0A0F7EW32:A0A5B8GUX0:A0A220T1A8			PEAKS DB
DIF	36.82	393.19	3	0.7	394.197	22.85	7518700	1	11429	YS_1646_SSPD.raw	1	1	A0A5B8GYV8:A0A7D4VYI5:A0A8F2YG69:A0A5B8GDD4:A0A5B8GUZ2:A0A7D5A5F3:A0A220T1D9			PEAKS DB
FRVPT	36.79	618.349	5	1.2	310.182	10.25	25736000	1	5077	YS_1646_SSPD.raw	1	1	A0A1B0PAI3:A0A1B0PFK3:A0A1B0PHP6:A0A1B0PDZ0:A0A1B0PAI1:A0A1C6ZST7:A0A1C6ZST8			PEAKS DB
VVAF	36.77	434.253	4	1.6	435.261	11.5	0	1	5749	YS_1646_SSPD.raw	0	0	A0A7D5A0G5:A0A5B8GDM0			PEAKS DB
VIR	36.76	386.264	3	1.8	387.272	21.48	47558000	1	10739	YS_1646_SSPD.raw	10	10	A0A7D4W1W5:A0A5B8GDL2:A0A220T1A3:A0A5B8GDE2			PEAKS DB
VLR	36.76	386.264	3	1.8	387.272	21.48	47558000	1	10739	YS_1646_SSPD.raw	10	10	A0A5B8GYV8:A0A7D4VYI5:A0A8F2YG69:A0A7D4ZZ15:A0A5B8GCC7:A0A7D4W3U5:A0A220T1B9:A0A7D4VYH7:A0A220T1C4:A0A5B8GY85:A0A220T1C2:A0A5B8GDJ2			PEAKS DB
LYL	36.66	407.242	3	0.6	408.25	15.09	81064000	1	7480	YS_1646_SSPD.raw	2	2	A0A650FP56			PEAKS DB
IYI	36.66	407.242	3	0.6	408.25	15.09	81064000	1	7480	YS_1646_SSPD.raw	2	2	A0A5B8GYV8:A0A7D4VYI5:A0A8F2YG69:A0A7D4W1W5:A0A220T1C8			PEAKS DB
IYL	36.66	407.242	3	0.6	408.25	15.09	81064000	1	7480	YS_1646_SSPD.raw	2	2	A0A8F2YG44:A0A5B8GDD4:A0A5B8GYN1:A0A220T1C3:A0A220T1A4:A0A5B8GV19:A0A220T1D5:A0A7D5A4C4:A0A5B8GUV4			PEAKS DB
LYI	36.66	407.242	3	0.6	408.25	15.09	81064000	1	7480	YS_1646_SSPD.raw	2	2	A0A7D4ZZ15:A0A7D4VYF6:A0A220T1C7:A0A5B8GYD2:A0A220T1C2:A0A5B8GDJ2			PEAKS DB
FIIP	36.47	488.3	4	1	489.308	31.41	36701000	1	15770	YS_1646_SSPD.raw	3	3	A0A7D4W1W5			PEAKS DB
FILP	36.47	488.3	4	1	489.308	31.41	36701000	1	15770	YS_1646_SSPD.raw	3	3	A0A5B8GYV8:A0A7D4VYI5:A0A8F2YG69			PEAKS DB
IVFSGL	36.45	634.369	6	0.7	635.377	35	1013000	1	17368	YS_1646_SSPD.raw	1	1	A0A220T1B0			PEAKS DB
VSVVDLT	36.43	731.407	7	0.5	732.414	23.76	977670	1	11904	YS_1646_SSPD.raw	1	1	A0A1B0PAI3:A0A1B0PFK3:A0A1B0PHP6:A0A1B0PDZ0:A0A1B0PAI1:A0A1C6ZST7:A0A1C6ZST8			PEAKS DB
IVFF	36.4	524.3	4	1	525.308	37.27	61170000	1	18900	YS_1646_SSPD.raw	2	2	A0A5B8GDL2			PEAKS DB
VLNSY	36.36	594.301	5	-0.3	595.308	0.01	14173000	1	422	YS_1646_SSPD.raw	1	1	A0A8F2YG69			PEAKS DB
LGW	36.23	374.195	3	0.9	375.203	13.85	0	1	6923	YS_1646_SSPD.raw	0	0	A0A220T1C6:A0A5B8GT68:A0A7D4VZ06			PEAKS DB
IGW	36.23	374.195	3	0.9	375.203	13.85	0	1	6923	YS_1646_SSPD.raw	0	0	A0A5B8GYL1:A0A7D4VYG6:A0A220T199:A0A7D4VYF6:A0A220T1C7:A0A5B8GYD2:A0A7D5A4I2:A0A5B8GX04:A0A220T1D7			PEAKS DB
RLP	36.21	384.248	3	2.3	385.257	10.61	2432300	1	5293	YS_1646_SSPD.raw	1	1	A0A220T1A3:A0A5B8GDE2:A0A5B8GYJ9:A0A220T1C5:E5FQ61:A0A7D4W7Q6:A0A220T1D2:A0A5B8GV56			PEAKS DB
RIP	36.21	384.248	3	2.3	385.257	10.61	2432300	1	5293	YS_1646_SSPD.raw	1	1	A0A5B8GYV8:A0A7D4VYI5:A0A8F2YG69:A0A7D4W1W5:A0A385MIJ0:A0A7D4ZZ29:A0A0F7EW32:A0A220T1C8:A0A7D5A4I2:A0A5B8GX04:A0A220T1D7			PEAKS DB
ILIE	36.2	486.305	4	2.3	487.314	16.24	43025000	1	8034	YS_1646_SSPD.raw	2	2	A0A5B8GYL1:A0A7D4VYG6:A0A220T199			PEAKS DB
LLIE	36.2	486.305	4	2.3	487.314	16.24	43025000	1	8034	YS_1646_SSPD.raw	2	2	A0A5B8GYJ2:A0A220T1F9			PEAKS DB
LIIE	36.2	486.305	4	2.3	487.314	16.24	43025000	1	8034	YS_1646_SSPD.raw	2	2	A0A5B8GYV8:A0A7D4VYI5:A0A8F2YG69			PEAKS DB
LLLE	36.2	486.305	4	2.3	487.314	16.24	43025000	1	8034	YS_1646_SSPD.raw	2	2	A0A7D5A0G5:A0A5B8GDM0			PEAKS DB
LIGL	36.11	414.284	4	0.6	415.292	19.06	49952000	1	9513	YS_1646_SSPD.raw	6	6	A0A7D4W1W5:A0A220T1A4:A0A5B8GV19			PEAKS DB
LLGL	36.11	414.284	4	0.6	415.292	19.06	49952000	1	9513	YS_1646_SSPD.raw	6	6	A0A7D4ZZ15			PEAKS DB
LIGI	36.11	414.284	4	0.6	415.292	19.06	49952000	1	9513	YS_1646_SSPD.raw	6	6	A0A8F2YG44			PEAKS DB
ILGI	36.11	414.284	4	0.6	415.292	19.06	49952000	1	9513	YS_1646_SSPD.raw	6	6	A0A220T1C6:A0A5B8GT68:A0A7D4VZ06			PEAKS DB
LLGI	36.11	414.284	4	0.6	415.292	19.06	49952000	1	9513	YS_1646_SSPD.raw	6	6	A0A5B8GYN1:A0A220T1C3			PEAKS DB
IIGI	36.11	414.284	4	0.6	415.292	19.06	49952000	1	9513	YS_1646_SSPD.raw	6	6	A0A5B8GDL2:A0A7D5A0G5:A0A5B8GDM0			PEAKS DB
ILGL	36.11	414.284	4	0.6	415.292	19.06	49952000	1	9513	YS_1646_SSPD.raw	6	6	A0A220T1A9:A0A5B8GC76:A0A7D5AMV2			PEAKS DB
PAG	36.08	243.122	3	1	244.129	15.99	1867000	1	7987	YS_1646_SSPD.raw	1	1	A0A385MIJ0:A0A220T1C2:A0A5B8GDJ2:Q7XBC4			PEAKS DB
LTF	36	379.211	3	-0.1	380.218	12.29	6713000	1	6130	YS_1646_SSPD.raw	1	1	A0A5B8GYV8:A0A7D4VYI5:A0A8F2YG69:A0A8F2YG44:A0A7D4ZZ15			PEAKS DB
ITF	36	379.211	3	-0.1	380.218	12.29	6713000	1	6130	YS_1646_SSPD.raw	1	1	A0A7D4W1W5:A0A5B8GYN1:A0A220T1C3:A0A220T1C8			PEAKS DB
IEF	35.93	407.206	3	0	408.213	12.26	140350000	1	6015	YS_1646_SSPD.raw	2	2	A0A8F3BPB6:A0A220T1A0:A0A220T1D5:A0A7D5A4C4:A0A5B8GUV4:A0A7D4VYW5			PEAKS DB
LEF	35.93	407.206	3	0	408.213	12.26	140350000	1	6015	YS_1646_SSPD.raw	2	2	A0A8F2YG44:A0A385MIJ0:A0A5B8GC59:A0A220T1D4			PEAKS DB
FIR	35.83	434.264	3	1	218.14	2.75	47678000	1	1858	YS_1646_SSPD.raw	1	1	A0A5B8GYL1:A0A7D4VYG6:A0A220T199:A0A5B8GYN1:A0A220T1C3:A0A5B8GC59:A0A220T1D4			PEAKS DB
FLR	35.83	434.264	3	1	218.14	2.75	47678000	1	1858	YS_1646_SSPD.raw	1	1	A0A7D4W1W5:A0A220T1A3:A0A5B8GDE2:A0A5B8GDD4			PEAKS DB
LFY	35.74	441.226	3	2.5	442.235	13.1	179680000	1	6479	YS_1646_SSPD.raw	3	3	A0A5B8GYV8:A0A7D4VYI5:A0A8F2YG69:A0A5B8GDL2:A0A7D5A0G5:A0A5B8GDM0:A0A385MID9:A0A220T1D0:A0A5B8GV25:A0A8F3BPB6:A0A220T1A0			PEAKS DB
IFY	35.74	441.226	3	2.5	442.235	13.1	179680000	1	6479	YS_1646_SSPD.raw	3	3	A0A220T1B5:A0A5B8GYK4			PEAKS DB
FSL	35.74	365.195	3	1	366.203	16.03	3409800	1	7978	YS_1646_SSPD.raw	1	1	A0A8F2YG44:A0A7D4W1W5:A0A7D4ZZ15:A0A7D5A0G5:A0A5B8GDM0:A0A5B8GDD4:A0A220T1D0:A0A5B8GV25:A0A650FP56:Q7XBC4:A0A220T1H5:A0A7D4VYF5:A0A5B8GWZ5			PEAKS DB
FSI	35.74	365.195	3	1	366.203	16.03	3409800	1	7978	YS_1646_SSPD.raw	1	1	A0A5B8GYV8:A0A7D4VYI5:A0A8F2YG69:A0A5B8GDL2:A0A5B8GYN1:A0A220T1C3:A0A5B8GY70:A0A220T1F4			PEAKS DB
AFY	35.67	399.179	3	1.3	400.187	4.55	30080000	1	2196	YS_1646_SSPD.raw	2	2	A0A8F2YG44:A0A5B8GYL1:A0A7D4VYG6:A0A220T199:A0A220T1B0:A0A220T1A9:A0A5B8GC76:A0A7D5AMV2			PEAKS DB
IFSP	35.6	462.248	4	0.2	463.255	10.73	111200000	1	5521	YS_1646_SSPD.raw	2	2	A0A5B8GDL2			PEAKS DB
VSW	35.58	390.19	3	0.2	391.198	6.41	0	1	3169	YS_1646_SSPD.raw	0	0	A0A5B8GYL1:A0A7D4VYG6:A0A220T199			PEAKS DB
LLSP	35.58	428.264	4	1.5	429.271	0.05	262750000	1	6	YS_1646_SSPD.raw	4	4	A0A220T1A3:A0A5B8GDE2			PEAKS DB
ILSP	35.58	428.264	4	1.5	429.271	0.05	262750000	1	6	YS_1646_SSPD.raw	4	4	A0A7D4VYH7:A0A220T1C4:A0A5B8GY85			PEAKS DB
IISP	35.58	428.264	4	1.5	429.271	0.05	262750000	1	6	YS_1646_SSPD.raw	4	4	A0A220T1C8			PEAKS DB
VLGV	35.5	386.253	4	1.8	387.261	9.37	6771800	1	4653	YS_1646_SSPD.raw	2	2	A0A220T1B5:A0A5B8GYK4:A0A5B8GUZ2:A0A7D5A5F3:A0A220T1D9:A0A5B8GT54			PEAKS DB
LVL	35.5	343.247	3	1.2	344.255	9.07	2793100000	1	6586	YS_1646_SSPD.raw	4	4	A0A5B8GYV8:A0A7D4VYI5:A0A8F2YG69:A0A7D4W1W5:A0A5B8GDL2:A0A220T1D0:A0A5B8GV25:A0A220T1F4			PEAKS DB
IVI	35.5	343.247	3	1.2	344.255	9.07	2793100000	1	6586	YS_1646_SSPD.raw	4	4	A0A5B8GYN1:A0A220T1C3:A0A5B8GYJ9:A0A220T1C5			PEAKS DB
IVL	35.5	343.247	3	1.2	344.255	9.07	2793100000	1	6586	YS_1646_SSPD.raw	4	4	A0A8F2YG44:A0A7D4VYH7:A0A220T1C4:A0A5B8GY85:A0A220T1C8:A0A7D4VYF6:A0A220T1C7:A0A5B8GYD2:A0A5B8GYP0:A0A7D4VYH5:A0A220T1H7			PEAKS DB
LVI	35.5	343.247	3	1.2	344.255	9.07	2793100000	1	6586	YS_1646_SSPD.raw	4	4	A0A5B8GY70			PEAKS DB
LVGL	35.47	400.269	4	0.7	401.276	12.97	305240000	1	6459	YS_1646_SSPD.raw	4	4	A0A5B8GYL1:A0A7D4VYG6:A0A220T199			PEAKS DB
LVGI	35.47	400.269	4	0.7	401.276	12.97	305240000	1	6459	YS_1646_SSPD.raw	4	4	A0A1B0PCQ1:A0A1B0PAA2:A0A1B0PAB0:A0A1B0PCP1			PEAKS DB
IVGI	35.47	400.269	4	0.7	401.276	12.97	305240000	1	6459	YS_1646_SSPD.raw	4	4	A0A7D4VYH7:A0A220T1C4:A0A5B8GY85			PEAKS DB
LIF	35.45	391.247	3	0.3	392.255	23.82	184860000	1	11893	YS_1646_SSPD.raw	6	6	A0A5B8GDL2:A0A7D5A0G5:A0A5B8GDM0:A0A385MID9:A0A7D4VYF6:A0A220T1C7:A0A5B8GYD2:A0A5B8GC59:A0A220T1D4:A0A5B8GT54:A0A5B8GYJ2:A0A220T1F9			PEAKS DB
LLF	35.45	391.247	3	0.3	392.255	23.82	184860000	1	11893	YS_1646_SSPD.raw	6	6	A0A5B8GYV8:A0A7D4VYI5:A0A8F2YG69:A0A8F2YG44:A0A7D4W1W5:A0A220T1B0:A0A5B8GDD4:A0A220T1C0:A0A7D4W7N3:A0A5B8GUX9:A0A220T1A9:A0A5B8GC76:A0A7D5AMV2:A0A5B8GY70:A0A220T1C8:A0A220T1A4:A0A5B8GV19:H9CDX2:A0A5B8GC55:A0A7D5ABU8:A0A220T1E9			PEAKS DB
IIF	35.45	391.247	3	0.3	392.255	23.82	184860000	1	11893	YS_1646_SSPD.raw	6	6	A0A7D4ZZ15:A0A5B8GYL1:A0A7D4VYG6:A0A220T199:A0A220T1C6:A0A5B8GT68:A0A7D4VZ06:A0A650FP56:A0A5B8GC97:A0A220T1H6			PEAKS DB
ILF	35.45	391.247	3	0.3	392.255	23.82	184860000	1	11893	YS_1646_SSPD.raw	6	6	A0A220T1D0:A0A5B8GV25:A0A7D4VYH7:A0A220T1C4:A0A5B8GY85:A0A220T1D3			PEAKS DB
IIP	35.43	341.231	3	1.2	342.239	6.55	1481400000	1	3625	YS_1646_SSPD.raw	3	3	A0A8F2YG44:A0A7D4W1W5:A0A1B0PAI3:A0A1B0PFK3:A0A1B0PHP6:A0A1B0PDZ0:A0A1B0PAI1:A0A1C6ZST7:A0A1C6ZST8:A0A7D4VYF6:A0A220T1C7:A0A5B8GYD2			PEAKS DB
LLP	35.43	341.231	3	1.2	342.239	6.55	1481400000	1	3625	YS_1646_SSPD.raw	3	3	A0A7D4ZZ15:A0A220T1C6:A0A5B8GT68:A0A7D4VZ06:A0A5B8GC59:A0A220T1D4:A0A220T1G0			PEAKS DB
LIP	35.43	341.231	3	1.2	342.239	6.55	1481400000	1	3625	YS_1646_SSPD.raw	3	3	A0A5B8GDL2:A0A385MIJ0:A0A385MID9:A0A7D4VYH7:A0A220T1C4:A0A5B8GY85:A0A220T1D5:A0A7D5A4C4:A0A5B8GUV4:A0A5B8GYP0:A0A7D4VYH5:A0A220T1H7			PEAKS DB
ILP	35.43	341.231	3	1.2	342.239	6.55	1481400000	1	3625	YS_1646_SSPD.raw	3	3	A0A5B8GYV8:A0A7D4VYI5:A0A8F2YG69:A0A220T1A3:A0A5B8GDE2:A0A5B8GCC7:A0A7D4W3U5:A0A220T1B9:A0A220T1C8:A0A220T1C2:A0A5B8GDJ2:E5FQ62			PEAKS DB
VALI	35.42	414.284	4	-0.2	415.291	14.86	84530000	1	7849	YS_1646_SSPD.raw	3	3	A0A220T1D0:A0A5B8GV25			PEAKS DB
VALL	35.42	414.284	4	-0.2	415.291	14.86	84530000	1	7849	YS_1646_SSPD.raw	3	3	A0A7D4ZZ15			PEAKS DB
PAL	35.41	299.185	3	-0.1	300.192	20.29	2806600	1	10146	YS_1646_SSPD.raw	1	1	A0A1B0PAI3:A0A1B0PFK3:A0A1B0PHP6:A0A1B0PDZ0:A0A1B0PAI1:A0A1C6ZST7:A0A1C6ZST8:A0A220T1A9:A0A5B8GC76:A0A7D5AMV2:A0A5B8GYN1:A0A220T1C3:A0A7D4ZZ29:A0A0F7EW32			PEAKS DB
PAI	35.41	299.185	3	-0.1	300.192	20.29	2806600	1	10146	YS_1646_SSPD.raw	1	1	A0A220T1A3:A0A5B8GDE2:A0A5B8GUX0:A0A220T1A8:A0A7D4ZYY4			PEAKS DB
VTF	35.29	365.195	3	-0.6	366.202	0.26	6857600	1	62	YS_1646_SSPD.raw	1	1	A0A5B8GYL1:A0A7D4VYG6:A0A220T199:A0A220T1D0:A0A5B8GV25:A0A220T1F4			PEAKS DB
VILYN	35.26	620.353	5	0.6	621.361	16.79	8076300	1	8375	YS_1646_SSPD.raw	1	1	A0A5B8GYV8:A0A7D4VYI5:A0A8F2YG69			PEAKS DB
IAN	35.25	316.175	3	-0.3	317.182	13.7	9876900	1	6810	YS_1646_SSPD.raw	2	2	A0A7D4W1W5:A0A220T1A3:A0A5B8GDE2:A0A7D4VYH7:A0A220T1C4:A0A5B8GY85			PEAKS DB
LAN	35.25	316.175	3	-0.3	317.182	13.7	9876900	1	6810	YS_1646_SSPD.raw	2	2	A0A5B8GYL1:A0A7D4VYG6:A0A220T199:A0A385MID9:A0A220T1C8			PEAKS DB
LLFS	35.25	478.279	4	1.1	479.287	19.67	534570000	1	10000	YS_1646_SSPD.raw	2	2	H9CDX2			PEAKS DB
TTPI	35.22	430.243	4	1.1	431.25	3.75	0	1	1827	YS_1646_SSPD.raw	0	0	A0A220T1B0			PEAKS DB
ALLL	35.12	428.3	4	1.4	429.308	18.99	12368000	1	9448	YS_1646_SSPD.raw	3	3	A7UM84			PEAKS DB
AILL	35.12	428.3	4	1.4	429.308	18.99	12368000	1	9448	YS_1646_SSPD.raw	3	3	A0A5B8GC59:A0A220T1D4:A0A650FP56			PEAKS DB
WIF	35.1	464.242	3	1.6	465.25	37.9	904960	1	18722	YS_1646_SSPD.raw	1	1	A0A5B8GY70			PEAKS DB
WLF	35.1	464.242	3	1.6	465.25	37.9	904960	1	18722	YS_1646_SSPD.raw	1	1	A0A220T1F1:A0A7D4W3T2:A0A5B8GC89			PEAKS DB
SIT	35.05	319.174	3	0.8	320.182	4.65	387500	1	2303	YS_1646_SSPD.raw	1	1	A0A5B8GYV8:A0A7D4VYI5:A0A8F2YG69:A0A220T1B0:A0A220T1A9:A0A5B8GC76:A0A7D5AMV2:A0A5B8GUX0:A0A220T1A8:A0A220T1F1:A0A7D4W3T2:A0A5B8GC89			PEAKS DB
SLT	35.05	319.174	3	0.8	320.182	4.65	387500	1	2303	YS_1646_SSPD.raw	1	1	A0A7D4W1W5:A0A7D4ZZ15:A0A7D4VYH7:A0A220T1C4:A0A5B8GY85:A0A220T1C2:A0A5B8GDJ2			PEAKS DB
LFP	35.02	375.216	3	1.3	376.224	9.4	17410000	1	4853	YS_1646_SSPD.raw	2	2	A0A8F2YG44:A0A7D4W1W5:A0A220T1C0:A0A7D4W7N3:A0A5B8GUX9:A0A5B8GYN1:A0A220T1C3:A0A5B8GYJ2:A0A220T1F9			PEAKS DB
IFP	35.02	375.216	3	1.3	376.224	9.4	17410000	1	4853	YS_1646_SSPD.raw	2	2	A0A7D5A0G5:A0A5B8GDM0:A0A5B8GDD4:A0A220T1C2:A0A5B8GDJ2			PEAKS DB
LDF	34.9	393.19	3	1.3	394.198	18.09	5602000000	1	9055	YS_1646_SSPD.raw	3	3	A0A220T1A3:A0A5B8GDE2:A0A385MIJ0:A0A5B8GCC7:A0A7D4W3U5:A0A220T1B9:A0A7D4ZZ29:A0A0F7EW32			PEAKS DB
IDF	34.9	393.19	3	1.3	394.198	18.09	5602000000	1	9055	YS_1646_SSPD.raw	3	3	A0A385MID9:E5FQ62:A0A7D4W7Q6:A0A220T1D2:A0A5B8GV56:A7UM84			PEAKS DB
GIYWI	34.86	650.343	5	0.8	651.351	33.36	15845000	1	16617	YS_1646_SSPD.raw	1	1	A0A220T1G0			PEAKS DB
LIAF	34.81	462.284	4	1.4	463.292	24.37	10929000	1	12108	YS_1646_SSPD.raw	3	3	A0A8F2YG44			PEAKS DB
IIAF	34.81	462.284	4	1.4	463.292	24.37	10929000	1	12108	YS_1646_SSPD.raw	3	3	A0A7D4VYF6:A0A220T1C7:A0A5B8GYD2			PEAKS DB
LFW	34.79	464.242	3	1.3	465.25	27.93	2551200	1	13959	YS_1646_SSPD.raw	2	2	A0A7D4ZZ15:A0A7D5A0G5:A0A5B8GDM0			PEAKS DB
IFW	34.79	464.242	3	1.3	465.25	27.93	2551200	1	13959	YS_1646_SSPD.raw	2	2	A0A5B8GUZ2:A0A7D5A5F3:A0A220T1D9			PEAKS DB
FVI	34.72	377.231	3	0.8	378.239	19.12	6202200	1	9466	YS_1646_SSPD.raw	1	1	A0A5B8GYV8:A0A7D4VYI5:A0A8F2YG69:A0A220T1B0:A0A220T1A3:A0A5B8GDE2:A0A5B8GY70:A0A220T1F4			PEAKS DB
FVL	34.72	377.231	3	0.8	378.239	19.12	6202200	1	9466	YS_1646_SSPD.raw	1	1	A0A7D4W1W5:A0A7D5A0G5:A0A5B8GDM0:A0A220T1C6:A0A5B8GT68:A0A7D4VZ06:A0A220T1B5:A0A5B8GYK4:A0A5B8GUZ2:A0A7D5A5F3:A0A220T1D9			PEAKS DB
TLD	34.71	347.169	3	3.5	348.178	2.35	1554600	1	990	YS_1646_SSPD.raw	1	1	A0A5B8GCC7:A0A7D4W3U5:A0A220T1B9			PEAKS DB
LAF	34.7	349.2	3	0.5	350.208	10.88	93141000	1	5395	YS_1646_SSPD.raw	2	2	A0A7D4W1W5:A0A220T1B0:A0A5B8GDD4:A0A385MID9:A0A220T1A4:A0A5B8GV19:A0A5B8GUZ2:A0A7D5A5F3:A0A220T1D9:A0A5B8GC55:A0A7D5ABU8:A0A220T1E9			PEAKS DB
IAF	34.7	349.2	3	0.5	350.208	10.88	93141000	1	5395	YS_1646_SSPD.raw	2	2	A0A8F2YG44:A0A5B8GDL2:A0A5B8GYL1:A0A7D4VYG6:A0A220T199:A0A220T1C0:A0A7D4W7N3:A0A5B8GUX9:A0A8F3BPB6:A0A220T1A0:A0A7D4VYF6:A0A220T1C7:A0A5B8GYD2:E5FQ62:A0A1B0PCQ1:A0A1B0PAA2:A0A1B0PAB0:A0A1B0PCP1			PEAKS DB
SRF	34.69	408.212	3	-0.7	409.219	4.25	0	1	2073	YS_1646_SSPD.raw	0	0	A0A5B8GYV8:A0A7D4VYI5:A0A8F2YG69:A0A385MIJ0:A0A220T1D5:A0A7D5A4C4:A0A5B8GUV4			PEAKS DB
INL	34.67	358.222	3	1.2	359.229	6.59	47436000	1	3462	YS_1646_SSPD.raw	2	2	A0A8F2YG44:A0A7D4ZZ15:A0A220T1A9:A0A5B8GC76:A0A7D5AMV2:A0A5B8GCC7:A0A7D4W3U5:A0A220T1B9:A0A5B8GYN1:A0A220T1C3:A0A220T1C6:A0A5B8GT68:A0A7D4VZ06:A0A7D4VYH7:A0A220T1C4:A0A5B8GY85:E5FQ62:A0A5B8GYJ9:A0A220T1C5:A0A5B8GT54:A0A7D4W7Q6:A0A220T1D2:A0A5B8GV56			PEAKS DB
LNL	34.67	358.222	3	1.2	359.229	6.59	47436000	1	3462	YS_1646_SSPD.raw	2	2	A0A7D4W1W5:A0A5B8GDD4:A0A220T1C0:A0A7D4W7N3:A0A5B8GUX9:A0A385MID9:A0A5B8GUX0:A0A220T1A8			PEAKS DB
LNI	34.67	358.222	3	1.2	359.229	6.59	47436000	1	3462	YS_1646_SSPD.raw	2	2	A0A5B8GYV8:A0A7D4VYI5:A0A8F2YG69			PEAKS DB
INI	34.67	358.222	3	1.2	359.229	6.59	47436000	1	3462	YS_1646_SSPD.raw	2	2	A0A5B8GC59:A0A220T1D4			PEAKS DB
SPS	34.65	289.127	3	0.3	290.135	7.72	0	1	3829	YS_1646_SSPD.raw	0	0	A0A5B8GYV8:A0A7D4VYI5:A0A8F2YG69:A0A5B8GY70:A0A220T1C6:A0A5B8GT68:A0A7D4VZ06:A0A7D4VYH7:A0A220T1C4:A0A5B8GY85:A0A220T1D5:A0A7D5A4C4:A0A5B8GUV4			PEAKS DB
VLGI	34.56	400.269	4	0.4	401.276	17.8	129850000	1	8840	YS_1646_SSPD.raw	1	1	A0A7D4W1W5:A0A5B8GDL2			PEAKS DB
VLGL	34.56	400.269	4	0.4	401.276	17.8	129850000	1	8840	YS_1646_SSPD.raw	1	1	A0A5B8GYP0:A0A7D4VYH5:A0A220T1H7			PEAKS DB
VIGI	34.56	400.269	4	0.4	401.276	17.8	129850000	1	8840	YS_1646_SSPD.raw	1	1	A0A8F2YG44			PEAKS DB
IEI	34.54	373.221	3	2.5	374.229	9.54	2672800	1	4853	YS_1646_SSPD.raw	1	1	A0A7D4W1W5:A0A5B8GYJ2:A0A220T1F9			PEAKS DB
LEI	34.54	373.221	3	2.5	374.229	9.54	2672800	1	4853	YS_1646_SSPD.raw	1	1	A0A5B8GYV8:A0A7D4VYI5:A0A220T1B0:A0A220T1C2:A0A5B8GDJ2:A0A220T1B5:A0A5B8GYK4			PEAKS DB
IEL	34.54	373.221	3	2.5	374.229	9.54	2672800	1	4853	YS_1646_SSPD.raw	1	1	A0A220T1A3:A0A5B8GDE2:A0A7D5A0G5:A0A5B8GDM0:A0A5B8GY70:A0A7D4VYH7:A0A220T1C4:A0A5B8GY85:A0A8F3BPB6:A0A220T1A0			PEAKS DB
LEL	34.54	373.221	3	2.5	374.229	9.54	2672800	1	4853	YS_1646_SSPD.raw	1	1	A0A5B8GDL2:A0A5B8GDD4:A0A385MIJ0:A0A5B8GCC7:A0A7D4W3U5:A0A220T1B9:A0A5B8GUX0:A0A220T1A8:A0A220T1F4			PEAKS DB
ISL	34.54	331.211	3	0.2	332.218	9.65	81870000	1	4800	YS_1646_SSPD.raw	2	2	A0A7D4W1W5:A0A5B8GYL1:A0A7D4VYG6:A0A220T199:A0A220T1D0:A0A5B8GV25			PEAKS DB
LSI	34.54	331.211	3	0.2	332.218	9.65	81870000	1	4800	YS_1646_SSPD.raw	2	2	A0A8F2YG44:A0A7D4ZZ15:A0A220T1A9:A0A5B8GC76:A0A7D5AMV2:A0A5B8GYN1:A0A220T1C3:A0A8F3BPB6:A0A220T1A0:A0A220T1A4:A0A5B8GV19			PEAKS DB
LSL	34.54	331.211	3	0.2	332.218	9.65	81870000	1	4800	YS_1646_SSPD.raw	2	2	A0A220T1A3:A0A5B8GDE2:A0A385MIJ0:A0A5B8GY70:A0A5B8GC59:A0A220T1D4:A0A5B8GC55:A0A7D5ABU8:A0A220T1E9:A0A220T1H5:A0A7D4VYF5:A0A5B8GWZ5			PEAKS DB
ISI	34.54	331.211	3	0.2	332.218	9.65	81870000	1	4800	YS_1646_SSPD.raw	2	2	A0A5B8GYV8:A0A7D4VYI5:A0A5B8GDL2:A0A7D5A0G5:A0A5B8GDM0:A0A5B8GUX0:A0A220T1A8:A0A220T1C8:A0A5B8GYJ9:A0A220T1C5			PEAKS DB
LGYW	34.54	537.259	4	0.5	538.266	17.34	916850000	1	8631	YS_1646_SSPD.raw	1	1	A0A5B8GT54			PEAKS DB
IGYW	34.54	537.259	4	0.5	538.266	17.34	916850000	1	8631	YS_1646_SSPD.raw	1	1	A0A220T1B5:A0A5B8GYK4			PEAKS DB
VIRW	34.52	572.343	4	1.5	573.352	10.21	20897000	1	5121	YS_1646_SSPD.raw	1	1	A0A5B8GDL2			PEAKS DB
VFDP	34.51	476.227	4	0.9	477.235	5.37	108680000	1	2657	YS_1646_SSPD.raw	1	1	A0A220T1B0			PEAKS DB
LYV	34.25	393.226	3	1.4	394.234	17.47	1178400	1	8706	YS_1646_SSPD.raw	1	1	A0A8F2YG44:A0A7D4W1W5:A0A5B8GYL1:A0A7D4VYG6:A0A220T199:A0A220T1A3:A0A5B8GDE2:A0A5B8GCC7:A0A7D4W3U5:A0A220T1B9:A0A7D5A4I2:A0A5B8GX04:A0A220T1D7			PEAKS DB
IYV	34.25	393.226	3	1.4	394.234	17.47	1178400	1	8706	YS_1646_SSPD.raw	1	1	A0A220T1D0:A0A5B8GV25:A0A220T1C8			PEAKS DB
KVI	34.24	358.258	3	0.7	359.265	6.62	1290700	1	3397	YS_1646_SSPD.raw	1	1	A0A7D4W1W5:A0A5B8GDL2:A0A1B0PAI3:A0A1B0PFK3:A0A1B0PHP6:A0A1B0PDZ0:A0A1B0PAI1:A0A1C6ZST7:A0A1C6ZST8:A0A385MIJ0			PEAKS DB
KVL	34.24	358.258	3	0.7	359.265	6.62	1290700	1	3397	YS_1646_SSPD.raw	1	1	E5FQ62			PEAKS DB
SPF	34.23	349.164	3	1.1	350.171	28.53	1637500	1	14212	YS_1646_SSPD.raw	2	2	A0A220T1C6:A0A5B8GT68:A0A7D4VZ06			PEAKS DB
LLVS	34.2	430.279	4	1.8	431.287	5.66	1615700	1	2802	YS_1646_SSPD.raw	1	1	A0A220T1C8:A0A5B8GC97:A0A220T1H6			PEAKS DB
IIVS	34.2	430.279	4	1.8	431.287	5.66	1615700	1	2802	YS_1646_SSPD.raw	1	1	H9CDX2			PEAKS DB
YFP	34.19	425.195	3	5.9	426.205	10.43	2711400	1	5080	YS_1646_SSPD.raw	1	1	A0A5B8GDL2			PEAKS DB
WGF	34.17	408.18	3	1	409.187	21.75	6940900	1	10807	YS_1646_SSPD.raw	1	1	A0A7D4W1W5			PEAKS DB
ELF	34.15	407.206	3	0	408.213	12.26	67494000	1	6291	YS_1646_SSPD.raw	1	1	A0A7D4W1W5:A0A220T1A3:A0A5B8GDE2:A0A8F3BPB6:A0A220T1A0			PEAKS DB
EIF	34.15	407.206	3	0	408.213	12.26	67494000	1	6291	YS_1646_SSPD.raw	1	1	A0A5B8GYV8:A0A7D4VYI5:A0A8F2YG44:A0A220T1B0:A0A7D5A0G5:A0A5B8GDM0:A0A5B8GY70:A0A7D4ZZ29:A0A0F7EW32:A0A7D4VYW5			PEAKS DB
FFYI	34.15	588.295	4	1.6	589.303	39.72	1820700	1	19427	YS_1646_SSPD.raw	1	1	A0A5B8GCC7:A0A7D4W3U5:A0A220T1B9			PEAKS DB
IVF	34.15	377.231	3	-0.1	378.239	16.76	228320000	1	8349	YS_1646_SSPD.raw	2	2	A0A5B8GDL2:A0A220T1B0:A0A385MIJ0:A0A5B8GY70:A0A220T1C6:A0A5B8GT68:A0A7D4VZ06:A0A7D4VYF6:A0A220T1C7:A0A5B8GYD2			PEAKS DB
LVF	34.15	377.231	3	-0.1	378.239	16.76	228320000	1	8349	YS_1646_SSPD.raw	2	2	A0A8F2YG44:A0A7D4ZZ15:A0A220T1D0:A0A5B8GV25:A0A5B8GUZ2:A0A7D5A5F3:A0A220T1D9:A0A5B8GYJ9:A0A220T1C5:A0A1B0PCQ1:A0A1B0PAA2:A0A1B0PAB0:A0A1B0PCP1			PEAKS DB
LLAP	34.11	412.269	4	1.4	413.276	7.12	8606100	1	3521	YS_1646_SSPD.raw	2	2	A0A220T1A9:A0A5B8GC76:A0A7D5AMV2			PEAKS DB
ILAP	34.11	412.269	4	1.4	413.276	7.12	8606100	1	3521	YS_1646_SSPD.raw	2	2	A0A7D4VYH7:A0A220T1C4:A0A5B8GY85			PEAKS DB
IVIT	34.11	444.295	4	1.4	445.303	10.4	7006600	1	5135	YS_1646_SSPD.raw	2	2	A0A5B8GYN1:A0A220T1C3			PEAKS DB
IRW	34.06	473.275	3	1	474.283	0.01	520980000	1	703	YS_1646_SSPD.raw	2	2	A0A5B8GYV8:A0A7D4VYI5:A0A8F2YG69:A0A5B8GDL2:A0A5B8GYL1:A0A7D4VYG6:A0A220T199			PEAKS DB
LRW	34.06	473.275	3	1	474.283	0.01	520980000	1	703	YS_1646_SSPD.raw	2	2	A0A220T1A3:A0A5B8GDE2			PEAKS DB
LFF	34.04	425.231	3	0	426.239	25.29	35396000	1	12554	YS_1646_SSPD.raw	2	2	A0A8F2YG44:A0A7D4ZZ15:A0A220T1B0:A0A220T1A3:A0A5B8GDE2:A0A5B8GDD4:A0A220T1C0:A0A7D4W7N3:A0A5B8GUX9			PEAKS DB
IFF	34.04	425.231	3	0	426.239	25.29	35396000	1	12554	YS_1646_SSPD.raw	2	2	A0A5B8GYV8:A0A7D4VYI5:A0A8F2YG69:A0A5B8GDL2:A0A5B8GYL1:A0A7D4VYG6:A0A220T199:A0A385MID9:A0A5B8GT54:A0A220T1G0:A0A220T1H0:A0A7D5A4H4:A0A5B8GUS8:A0A5B8GC97:A0A220T1H6			PEAKS DB
LVAL	34.03	414.284	4	-0.2	415.291	14.86	90740000	1	7421	YS_1646_SSPD.raw	4	4	A0A220T1D0:A0A5B8GV25			PEAKS DB
LVAI	34.03	414.284	4	-0.2	415.291	14.86	90740000	1	7421	YS_1646_SSPD.raw	4	4	E5FQ61			PEAKS DB
IVAI	34.03	414.284	4	-0.2	415.291	14.86	90740000	1	7421	YS_1646_SSPD.raw	4	4	A0A7D4ZYY4			PEAKS DB
TVH	33.93	355.186	3	0.4	356.193	5.31	9974500	1	2375	YS_1646_SSPD.raw	1	1	A0A7D4W1W5:A0A7D4ZYY4			PEAKS DB
RVI	33.91	386.264	3	0.6	387.272	7.6	0	1	3770	YS_1646_SSPD.raw	0	0	A0A5B8GYV8:A0A7D4VYI5:A0A8F2YG69:A0A220T1A3:A0A5B8GDE2:A0A5B8GCC7:A0A7D4W3U5:A0A220T1B9:A0A5B8GUX0:A0A220T1A8:A0A8F3BPB6:A0A220T1A0:A0A7D4VYF6:A0A220T1C7:A0A5B8GYD2:A0A650FP56			PEAKS DB
RVL	33.91	386.264	3	0.6	387.272	7.6	0	1	3770	YS_1646_SSPD.raw	0	0	A0A8F2YG44:A0A7D4W1W5:A0A7D4ZZ15:A0A385MID9:A0A7D4VYH7:A0A220T1C4:A0A5B8GY85:A0A7D4ZZ29:A0A0F7EW32			PEAKS DB
FLYN	33.91	555.269	4	1.7	556.278	14.23	0	1	7113	YS_1646_SSPD.raw	0	0	A0A5B8GDD4:A0A5B8GY70			PEAKS DB
IIAL	33.9	428.3	4	1.2	429.308	21.14	12894000	1	10455	YS_1646_SSPD.raw	3	3	A0A385MID9			PEAKS DB
LIAI	33.9	428.3	4	1.2	429.308	21.14	12894000	1	10455	YS_1646_SSPD.raw	3	3	A0A5B8GUX0:A0A220T1A8			PEAKS DB
ILAI	33.9	428.3	4	1.2	429.308	21.14	12894000	1	10455	YS_1646_SSPD.raw	3	3	A0A7D5A0G5:A0A5B8GDM0			PEAKS DB
IIAI	33.9	428.3	4	1.2	429.308	21.14	12894000	1	10455	YS_1646_SSPD.raw	3	3	A0A220T1A9:A0A5B8GC76:A0A7D5AMV2			PEAKS DB
LLK	33.9	372.274	3	2	373.282	15.73	31442000	1	7863	YS_1646_SSPD.raw	3	3	A0A5B8GYV8:A0A7D4VYI5:A0A8F2YG69:A0A8F2YG44:A0A7D4W1W5:A0A5B8GDL2:A0A7D4ZZ15:A0A385MIJ0:A0A220T1C6:A0A5B8GT68:A0A7D4VZ06:A0A5B8GUX0:A0A220T1A8:A0A8F3BPB6:A0A220T1A0:A0A220T1A4:A0A5B8GV19:A0A220T1D3			PEAKS DB
ILK	33.9	372.274	3	2	373.282	15.73	31442000	1	7863	YS_1646_SSPD.raw	3	3	A0A5B8GY70:H9CDX2:A0A5B8GT54			PEAKS DB
LIK	33.9	372.274	3	2	373.282	15.73	31442000	1	7863	YS_1646_SSPD.raw	3	3	A0A220T1A3:A0A5B8GDE2			PEAKS DB
IIK	33.9	372.274	3	2	373.282	15.73	31442000	1	7863	YS_1646_SSPD.raw	3	3	A0A7D5A0G5:A0A5B8GDM0			PEAKS DB
FLK	33.84	406.258	3	-0.2	204.136	0.01	17071000	1	27	YS_1646_SSPD.raw	1	1	A0A5B8GYV8:A0A7D4VYI5:A0A8F2YG69:A0A5B8GDD4:A0A220T1C8			PEAKS DB
FIK	33.84	406.258	3	-0.2	204.136	0.01	17071000	1	27	YS_1646_SSPD.raw	1	1	H9CDX2			PEAKS DB
VFR	33.8	420.248	3	0.3	421.256	1	52643000	1	1712	YS_1646_SSPD.raw	3	3	A0A220T1B0:A0A220T1B5:A0A5B8GYK4			PEAKS DB
TIV	33.77	331.211	3	0.4	332.218	7.86	58786000	1	4647	YS_1646_SSPD.raw	1	1	A0A8F2YG44:A0A7D4W1W5:A0A7D4ZZ15:A0A7D4VYH7:A0A220T1C4:A0A5B8GY85:A0A5B8GUX0:A0A220T1A8			PEAKS DB
TLV	33.77	331.211	3	0.4	332.218	7.86	58786000	1	4647	YS_1646_SSPD.raw	1	1	A0A5B8GDD4			PEAKS DB
LWG	33.75	374.195	3	-0.5	375.202	22.56	56921000	1	11246	YS_1646_SSPD.raw	1	1	A0A8F2YG44:A0A220T1C0:A0A7D4W7N3:A0A5B8GUX9:A0A7D4VYF6:A0A220T1C7:A0A5B8GYD2			PEAKS DB
TFGH	33.75	460.207	4	0	461.214	2.96	0	1	1444	YS_1646_SSPD.raw	0	0	A0A220T1B0			PEAKS DB
YNL	33.75	408.201	3	0.7	409.208	1.73	0	1	845	YS_1646_SSPD.raw	0	0	A0A5B8GDD4:A0A5B8GY70			PEAKS DB
YNI	33.75	408.201	3	0.7	409.208	1.73	0	1	845	YS_1646_SSPD.raw	0	0	A0A7D4VYF6:A0A220T1C7:A0A5B8GYD2			PEAKS DB
IGL	33.73	301.2	3	-0.4	302.207	6.78	8294400	1	3273	YS_1646_SSPD.raw	1	1	A0A5B8GYL1:A0A7D4VYG6:A0A220T199:A0A220T1A9:A0A5B8GC76:A0A7D5AMV2:A0A220T1A4:A0A5B8GV19:A0A7D4VYF6:A0A220T1C7:A0A5B8GYD2:A0A1B0PCQ1:A0A1B0PAA2:A0A1B0PAB0:A0A1B0PCP1			PEAKS DB
LGI	33.73	301.2	3	-0.4	302.207	6.78	8294400	1	3273	YS_1646_SSPD.raw	1	1	A0A7D4W1W5:A0A5B8GDL2:A0A220T1B0:A0A220T1A3:A0A5B8GDE2:A0A385MIJ0:A0A5B8GCC7:A0A7D4W3U5:A0A220T1B9:A0A220T1C6:A0A5B8GT68:A0A7D4VZ06:A0A220T1C2:A0A5B8GDJ2:A0A5B8GYJ9:A0A220T1C5:A0A7D5A4I2:A0A5B8GX04:A0A220T1D7:A0A5B8GC97:A0A220T1H6			PEAKS DB
LGL	33.73	301.2	3	-0.4	302.207	6.78	8294400	1	3273	YS_1646_SSPD.raw	1	1	A0A7D4ZZ15:A0A5B8GDD4:A0A220T1D0:A0A5B8GV25:A0A7D4ZZ29:A0A0F7EW32:A0A5B8GC59:A0A220T1D4:A0A5B8GYP0:A0A7D4VYH5:A0A220T1H7			PEAKS DB
IGI	33.73	301.2	3	-0.4	302.207	6.78	8294400	1	3273	YS_1646_SSPD.raw	1	1	A0A5B8GYV8:A0A7D4VYI5:A0A8F2YG44:A0A7D5A0G5:A0A5B8GDM0:A0A5B8GYN1:A0A220T1C3:A0A5B8GY70:A0A7D4VYH7:A0A220T1C4:A0A5B8GY85:A0A5B8GUX0:A0A220T1A8:A0A220T1F4			PEAKS DB
FLSFPS	33.69	696.348	6	1.6	697.357	29.53	31742000	1	14850	YS_1646_SSPD.raw	2	2	A0A8F2YG44			PEAKS DB
FFAP	33.57	480.237	4	1.7	481.245	16.24	3255500	1	8083	YS_1646_SSPD.raw	1	1	A0A220T1C0:A0A7D4W7N3:A0A5B8GUX9			PEAKS DB
VVGL	33.56	386.253	4	1.7	387.261	7.43	1801500	1	3654	YS_1646_SSPD.raw	1	1	A0A5B8GYV8:A0A7D4VYI5:A0A8F2YG69:A0A220T1C0:A0A7D4W7N3:A0A5B8GUX9			PEAKS DB
VVGI	33.56	386.253	4	1.7	387.261	7.43	1801500	1	3654	YS_1646_SSPD.raw	1	1	A0A385MIJ0:A0A7D4VYF6:A0A220T1C7:A0A5B8GYD2			PEAKS DB
KLR	33.54	415.291	3	-0.5	208.653	2.7	859440	1	1133	YS_1646_SSPD.raw	1	1	A0A5B8GYV8:A0A7D4VYI5:A0A8F2YG69:A0A7D4W1W5:A0A8F3BPB6:A0A220T1A0:A0A220T1A4:A0A5B8GV19:A0A220T1D5:A0A7D5A4C4:A0A5B8GUV4:Q7XBC4			PEAKS DB
KIR	33.54	415.291	3	-0.5	208.653	2.7	859440	1	1133	YS_1646_SSPD.raw	1	1	A0A220T1A3:A0A5B8GDE2:A0A5B8GCC7:A0A7D4W3U5:A0A220T1B9:A0A220T1D3:A0A5B8GC55:A0A7D5ABU8:A0A220T1E9			PEAKS DB
SGR	33.53	318.165	3	2	319.173	2.49	214300	1	1237	YS_1646_SSPD.raw	1	1	A0A7D4W1W5:A0A7D4ZZ15:A0A220T1A3:A0A5B8GDE2:H9CDX2:A0A220T1G0			PEAKS DB
IVG	33.46	287.185	3	0.2	288.192	2	0	1	975	YS_1646_SSPD.raw	0	0	A0A5B8GDL2:A0A7D4ZZ15:A0A7D5A0G5:A0A5B8GDM0:A0A220T1A9:A0A5B8GC76:A0A7D5AMV2:A0A7D4VYH7:A0A220T1C4:A0A5B8GY85:A0A7D4ZZ29:A0A0F7EW32:A0A5B8GYJ9:A0A220T1C5			PEAKS DB
LVG	33.46	287.185	3	0.2	288.192	2	0	1	975	YS_1646_SSPD.raw	0	0	A0A8F2YG44:A0A7D4W1W5:A0A5B8GYL1:A0A7D4VYG6:A0A220T199:A0A385MID9:A0A8F3BPB6:A0A220T1A0:A0A220T1A4:A0A5B8GV19:E5FQ61:A0A1B0PCQ1:A0A1B0PAA2:A0A1B0PAB0:A0A1B0PCP1			PEAKS DB
IVR	33.45	386.264	3	1	387.272	19.06	29722000	1	9511	YS_1646_SSPD.raw	3	3	A0A220T1B0:A0A220T1C8			PEAKS DB
LVR	33.45	386.264	3	1	387.272	19.06	29722000	1	9511	YS_1646_SSPD.raw	3	3	A0A5B8GYV8:A0A7D4VYI5:A0A8F2YG69:A0A7D4W1W5:A0A220T1A3:A0A5B8GDE2:A0A5B8GCC7:A0A7D4W3U5:A0A220T1B9:A0A220T1C6:A0A5B8GT68:A0A7D4VZ06:A0A8F3BPB6:A0A220T1A0:A0A220T1D5:A0A7D5A4C4:A0A5B8GUV4:E5FQ61			PEAKS DB
EFF	33.45	441.19	3	0.3	442.197	19.77	3057300	1	9863	YS_1646_SSPD.raw	1	1	A0A5B8GDD4:A0A385MIJ0			PEAKS DB
FNI	33.45	392.206	3	0.4	393.213	14.63	4541200	1	7264	YS_1646_SSPD.raw	1	1	A0A1B0PAI3:A0A1B0PFK3:A0A1B0PHP6:A0A1B0PDZ0:A0A1B0PAI1:A0A1C6ZST7:A0A1C6ZST8			PEAKS DB
FNL	33.45	392.206	3	0.4	393.213	14.63	4541200	1	7264	YS_1646_SSPD.raw	1	1	A0A5B8GYV8:A0A7D4VYI5:A0A8F2YG69:A0A8F2YG44:A0A7D4W1W5:A0A5B8GYN1:A0A220T1C3:A0A7D4VYF6:A0A220T1C7:A0A5B8GYD2			PEAKS DB
FAY	33.44	399.179	3	5.2	400.189	8.7	2343500	1	4319	YS_1646_SSPD.raw	1	1	A0A8F2YG44			PEAKS DB
GVE	33.39	303.143	3	1.1	304.151	58.85	17025	1	28791	YS_1646_SSPD.raw	1	1	A0A220T1B0:A0A220T1A3:A0A5B8GDE2:A0A5B8GC59:A0A220T1D4:E5FQ61			PEAKS DB
IIVR	33.39	499.348	4	1.1	500.356	2.77	24649000	1	2013	YS_1646_SSPD.raw	1	1	A0A7D4W1W5			PEAKS DB
ILVR	33.39	499.348	4	1.1	500.356	2.77	24649000	1	2013	YS_1646_SSPD.raw	1	1	A0A8F3BPB6:A0A220T1A0			PEAKS DB
LIVR	33.39	499.348	4	1.1	500.356	2.77	24649000	1	2013	YS_1646_SSPD.raw	1	1	A0A220T1A3:A0A5B8GDE2			PEAKS DB
VFW	33.33	450.227	3	0.4	451.234	23.15	1179600	1	11595	YS_1646_SSPD.raw	1	1	A0A5B8GYL1:A0A7D4VYG6:A0A220T199:A0A220T1C6:A0A5B8GT68:A0A7D4VZ06:A0A7D5A4I2:A0A5B8GX04:A0A220T1D7			PEAKS DB
FRF	33.3	468.248	3	-1	469.255	12.37	9514500	1	6183	YS_1646_SSPD.raw	1	1	A0A7D4ZZ15:A0A220T1C0:A0A7D4W7N3:A0A5B8GUX9:A0A220T1A9:A0A5B8GC76:A0A7D5AMV2			PEAKS DB
IGH	33.27	325.175	3	1.2	326.183	9.37	8034300	1	4745	YS_1646_SSPD.raw	1	1	A0A5B8GYV8:A0A7D4VYI5:A0A8F2YG69:A0A7D4ZZ15:A0A5B8GYL1:A0A7D4VYG6:A0A220T199			PEAKS DB
LGH	33.27	325.175	3	1.2	326.183	9.37	8034300	1	4745	YS_1646_SSPD.raw	1	1	A0A220T1B0:A0A5B8GDD4:A0A7D4ZZ29:A0A0F7EW32			PEAKS DB
EVL	33.24	359.206	3	0.8	360.213	8.79	5048800	1	4422	YS_1646_SSPD.raw	1	1	A0A7D4W1W5:A0A5B8GDD4:A0A220T1C0:A0A7D4W7N3:A0A5B8GUX9:A0A220T1C6:A0A5B8GT68:A0A7D4VZ06			PEAKS DB
EVI	33.24	359.206	3	0.8	360.213	8.79	5048800	1	4422	YS_1646_SSPD.raw	1	1	A0A385MID9:A0A5B8GCC7:A0A7D4W3U5:A0A220T1B9			PEAKS DB
ILDI	33.23	472.29	4	0.4	473.297	19.22	1482300	1	9609	YS_1646_SSPD.raw	1	1	A0A8F2YG69			PEAKS DB
LLDL	33.23	472.29	4	0.4	473.297	19.22	1482300	1	9609	YS_1646_SSPD.raw	1	1	A0A8F3BPB6:A0A220T1A0			PEAKS DB
LIDL	33.23	472.29	4	0.4	473.297	19.22	2592300	1	9609	YS_1646_SSPD.raw	2	2	A0A220T1A3:A0A5B8GDE2:A0A385MID9:A0A7D4VYH7:A0A220T1C4:A0A5B8GY85			PEAKS DB
TLAY	33.23	466.243	4	8.9	467.254	7.62	0	1	3782	YS_1646_SSPD.raw	0	0	A0A8F2YG44			PEAKS DB
FFP	33.18	409.2	3	0.7	410.208	16.5	5859300	1	8257	YS_1646_SSPD.raw	1	1	A0A5B8GYV8:A0A7D4VYI5:A0A8F2YG69:A0A5B8GDL2:A0A8F3BPB6:A0A220T1A0:A0A220T1C2:A0A5B8GDJ2			PEAKS DB
VEF	33.17	393.19	3	0.6	394.197	1.71	1620200	1	1145	YS_1646_SSPD.raw	1	1	A0A220T1B0:A0A220T1A3:A0A5B8GDE2:A0A5B8GUX0:A0A220T1A8			PEAKS DB
VVFSG	33.14	507.269	5	3.5	508.278	5.93	0	1	2921	YS_1646_SSPD.raw	0	0	A0A1B0PCQ1:A0A1B0PAA2:A0A1B0PAB0:A0A1B0PCP1			PEAKS DB
SFGV	33.1	408.201	4	-0.6	409.208	21.39	216250	1	10774	YS_1646_SSPD.raw	1	1	A0A220T1C0:A0A7D4W7N3:A0A5B8GUX9:A0A220T1B5:A0A5B8GYK4			PEAKS DB
FVR	33.08	420.248	3	0.3	421.256	1	48793000	1	100	YS_1646_SSPD.raw	1	1	A0A220T1B0:A0A220T1A4:A0A5B8GV19:H9CDX2			PEAKS DB
WTF	33.07	452.206	3	0	453.213	22.78	3802400	1	11363	YS_1646_SSPD.raw	1	1	A0A220T1C0:A0A7D4W7N3:A0A5B8GUX9:A0A5B8GUZ2:A0A7D5A5F3:A0A220T1D9			PEAKS DB
TLR	33.07	388.243	3	1.5	389.251	9.09	11653000	1	4521	YS_1646_SSPD.raw	1	1	A0A7D4W1W5:A0A5B8GDD4:A0A5B8GC59:A0A220T1D4			PEAKS DB
TIR	33.07	388.243	3	1.5	389.251	9.09	11653000	1	4521	YS_1646_SSPD.raw	1	1	A0A5B8GYV8:A0A7D4VYI5:A0A8F2YG69:A0A220T1A9:A0A5B8GC76:A0A7D5AMV2:A0A385MID9:A0A5B8GUX0:A0A220T1A8:A0A8F3BPB6:A0A220T1A0:A0A5B8GT54:A0A7D4W7Q6:A0A220T1D2:A0A5B8GV56			PEAKS DB
LAW	33.07	388.211	3	1.5	389.219	13.6	5266500	1	6779	YS_1646_SSPD.raw	1	1	A0A5B8GYL1:A0A7D4VYG6:A0A220T199:A0A220T1H5:A0A7D4VYF5:A0A5B8GWZ5			PEAKS DB
LIV	33.03	343.247	3	0.1	344.254	10.04	748080000	1	5333	YS_1646_SSPD.raw	2	2	A0A385MIJ0:A0A220T1A9:A0A5B8GC76:A0A7D5AMV2:A0A5B8GCC7:A0A7D4W3U5:A0A220T1B9:A0A220T1C6:A0A5B8GT68:A0A7D4VZ06:A0A7D4VYF6:A0A220T1C7:A0A5B8GYD2:A0A5B8GYJ9:A0A220T1C5			PEAKS DB
ILV	33.03	343.247	3	0.1	344.254	10.04	748080000	1	5333	YS_1646_SSPD.raw	2	2	A0A8F2YG44:A0A7D4W1W5:A0A7D4ZZ15:A0A5B8GYL1:A0A7D4VYG6:A0A220T199:A0A220T1A3:A0A5B8GDE2:A0A7D5A0G5:A0A5B8GDM0:A0A5B8GDD4:A0A5B8GYN1:A0A220T1C3:A0A220T1C8:A0A8F3BPB6:A0A220T1A0:A0A220T1A4:A0A5B8GV19:E5FQ61			PEAKS DB
LLV	33.03	343.247	3	0.1	344.254	10.04	748080000	1	5333	YS_1646_SSPD.raw	2	2	A0A5B8GYV8:A0A7D4VYI5:A0A8F2YG69:A0A220T1D0:A0A5B8GV25:A0A220T1D3:A0A5B8GC97:A0A220T1H6			PEAKS DB
IIV	33.03	343.247	3	0.1	344.254	10.04	748080000	1	5333	YS_1646_SSPD.raw	2	2	A0A5B8GDL2:H9CDX2			PEAKS DB
PVF	32.96	361.2	3	1.6	362.208	8.7	2454800	1	4190	YS_1646_SSPD.raw	1	1	A0A5B8GYV8:A0A7D4VYI5:A0A7D4ZZ15:A0A5B8GCC7:A0A7D4W3U5:A0A220T1B9:A0A220T1C2:A0A5B8GDJ2			PEAKS DB
IAR	32.92	358.233	3	0	180.124	4.03	0	1	1964	YS_1646_SSPD.raw	0	0	A0A385MID9:A0A5B8GUX0:A0A220T1A8:A0A5B8GC55:A0A7D5ABU8:A0A220T1E9			PEAKS DB
LAR	32.92	358.233	3	0	180.124	4.03	0	1	1964	YS_1646_SSPD.raw	0	0	A0A7D4ZZ15:A0A5B8GYL1:A0A7D4VYG6:A0A220T199:A0A220T1A3:A0A5B8GDE2:A0A220T1C0:A0A7D4W7N3:A0A5B8GUX9:A0A5B8GCC7:A0A7D4W3U5:A0A220T1B9:A0A7D4ZZ29:A0A0F7EW32:E5FQ62:A0A220T1D5:A0A7D5A4C4:A0A5B8GUV4			PEAKS DB
FHF	32.86	449.206	3	0.1	225.61	8.79	3260600	1	4343	YS_1646_SSPD.raw	1	1	A0A5B8GYV8:A0A7D4VYI5:A0A8F2YG69:A0A5B8GDL2:A0A7D4ZZ15			PEAKS DB
VAW	32.83	374.195	3	1	375.203	6.46	3140400	1	3206	YS_1646_SSPD.raw	1	1	A0A5B8GYL1:A0A7D4VYG6:A0A220T199			PEAKS DB
IISF	32.82	478.279	4	0.6	479.287	22.79	50776000	1	11372	YS_1646_SSPD.raw	3	3	A0A5B8GY70			PEAKS DB
FIY	32.81	441.226	3	1.1	442.234	14.82	174140000	1	7237	YS_1646_SSPD.raw	2	2	A0A7D4W1W5			PEAKS DB
FLY	32.81	441.226	3	1.1	442.234	14.82	174140000	1	7237	YS_1646_SSPD.raw	2	2	A0A5B8GDD4:A0A385MIJ0:A0A5B8GY70:A0A5B8GUZ2:A0A7D5A5F3:A0A220T1D9			PEAKS DB
LVAV	32.81	400.269	4	0.3	401.276	0.94	69769000	1	455	YS_1646_SSPD.raw	1	1	A0A7D4ZZ15:A0A220T1A4:A0A5B8GV19			PEAKS DB
ALF	32.68	349.2	3	0.8	350.208	10.18	0	1	5081	YS_1646_SSPD.raw	0	0	A0A8F2YG44:A0A5B8GDL2:A0A5B8GYL1:A0A7D4VYG6:A0A220T199:A0A7D4ZZ29:A0A0F7EW32			PEAKS DB
AIF	32.68	349.2	3	0.8	350.208	10.18	0	1	5081	YS_1646_SSPD.raw	0	0	A0A7D4ZZ15:A0A220T1C0:A0A7D4W7N3:A0A5B8GUX9:A0A5B8GC97:A0A220T1H6			PEAKS DB
GSR	32.67	318.165	3	2	319.173	2.49	214300	1	1225	YS_1646_SSPD.raw	1	1	A0A5B8GYV8:A0A7D4VYI5:A0A8F2YG69:A0A220T1B0:A0A385MIJ0:A0A220T1D5:A0A7D5A4C4:A0A5B8GUV4			PEAKS DB
LRIP	32.65	497.333	4	1	498.34	10.63	51550000	1	5246	YS_1646_SSPD.raw	2	2	A0A7D4ZZ29:A0A0F7EW32			PEAKS DB
LLY	32.58	407.242	3	1.2	408.25	10.04	111560000	1	4963	YS_1646_SSPD.raw	3	3	A0A5B8GDD4:A0A7D4VYF6:A0A220T1C7:A0A5B8GYD2:A0A220T1C2:A0A5B8GDJ2:A0A5B8GUZ2:A0A7D5A5F3:A0A220T1D9:A0A220T1D5:A0A7D5A4C4:A0A5B8GUV4			PEAKS DB
IIY	32.58	407.242	3	1.2	408.25	10.04	111560000	1	4963	YS_1646_SSPD.raw	3	3	A0A7D4W1W5:A0A5B8GUX0:A0A220T1A8			PEAKS DB
LIY	32.58	407.242	3	1.2	408.25	10.04	111560000	1	4963	YS_1646_SSPD.raw	3	3	A0A8F2YG44:A0A220T1C0:A0A7D4W7N3:A0A5B8GUX9:A0A5B8GCC7:A0A7D4W3U5:A0A220T1B9:A0A220T1D0:A0A5B8GV25:A0A650FP56			PEAKS DB
ILY	32.58	407.242	3	1.2	408.25	10.04	111560000	1	4963	YS_1646_SSPD.raw	3	3	A0A5B8GYV8:A0A7D4VYI5:A0A8F2YG69:A0A5B8GDL2:A0A7D4ZYY4			PEAKS DB
LLPW	32.57	527.311	4	1.6	528.319	31.21	430300	1	15553	YS_1646_SSPD.raw	1	1	A0A5B8GC59:A0A220T1D4			PEAKS DB
LVYV	32.56	492.295	4	0.3	493.302	12.36	3834900000	1	6057	YS_1646_SSPD.raw	2	2	A0A8F2YG44			PEAKS DB
FYL	32.56	441.226	3	2.2	442.235	21.42	78063000	1	10586	YS_1646_SSPD.raw	1	1	A0A5B8GYV8:A0A7D4VYI5:A0A8F2YG69:A0A5B8GYL1:A0A7D4VYG6:A0A220T199:A0A220T1A9:A0A5B8GC76:A0A7D5AMV2:A0A5B8GUX0:A0A220T1A8			PEAKS DB
FYI	32.56	441.226	3	2.2	442.235	21.42	78063000	1	10586	YS_1646_SSPD.raw	1	1	A0A7D4W1W5:A0A5B8GDL2:A0A7D5A0G5:A0A5B8GDM0:A0A5B8GCC7:A0A7D4W3U5:A0A220T1B9:A0A220T1D0:A0A5B8GV25			PEAKS DB
LFSF	32.54	512.263	4	1.3	513.271	29.52	0	1	14713	YS_1646_SSPD.raw	0	0	A0A5B8GYV8:A0A7D4VYI5:A0A8F2YG69			PEAKS DB
LAL	32.53	315.216	3	0.3	316.223	6.49	170140000	1	3374	YS_1646_SSPD.raw	2	2	A0A5B8GYV8:A0A7D4VYI5:A0A8F2YG69:A0A8F2YG44:A0A5B8GDL2:A0A5B8GYN1:A0A220T1C3:A0A220T1C6:A0A5B8GT68:A0A7D4VZ06:E5FQ62:A0A5B8GC55:A0A7D5ABU8:A0A220T1E9			PEAKS DB
IAI	32.53	315.216	3	0.3	316.223	6.49	170140000	1	3374	YS_1646_SSPD.raw	2	2	A0A7D4W1W5:A0A220T1A3:A0A5B8GDE2:A0A220T1A9:A0A5B8GC76:A0A7D5AMV2:A0A220T1A4:A0A5B8GV19:A0A5B8GC59:A0A220T1D4:A0A220T1F4			PEAKS DB
LAI	32.53	315.216	3	0.3	316.223	6.49	170140000	1	3374	YS_1646_SSPD.raw	2	2	A0A7D4ZZ15:A0A5B8GYL1:A0A7D4VYG6:A0A220T199:A7UM84			PEAKS DB
IAL	32.53	315.216	3	0.3	316.223	6.49	170140000	1	3374	YS_1646_SSPD.raw	2	2	A0A7D5A0G5:A0A5B8GDM0:A0A220T1C0:A0A7D4W7N3:A0A5B8GUX9:A0A385MID9:A0A7D4VYH7:A0A220T1C4:A0A5B8GY85:A0A5B8GUX0:A0A220T1A8:A0A7D4W7Q6:A0A220T1D2:A0A5B8GV56			PEAKS DB
EIL	32.51	373.221	3	2.5	374.229	9.54	2672800	1	4640	YS_1646_SSPD.raw	1	1	A0A5B8GYV8:A0A7D4VYI5:A0A8F2YG44:A0A7D4W1W5:A0A7D4ZZ15:A0A7D5A0G5:A0A5B8GDM0:A0A5B8GDD4:A0A385MID9:A0A7D4VYH7:A0A220T1C4:A0A5B8GY85:A0A220T1C2:A0A5B8GDJ2			PEAKS DB
ELL	32.51	373.221	3	2.5	374.229	9.54	2672800	1	4640	YS_1646_SSPD.raw	1	1	A0A5B8GDL2:A0A220T1C8:A0A220T1A4:A0A5B8GV19:A0A220T1B5:A0A5B8GYK4:A0A220T1D3			PEAKS DB
ELI	32.51	373.221	3	2.5	374.229	9.54	2672800	1	4640	YS_1646_SSPD.raw	1	1	A0A5B8GYL1:A0A7D4VYG6:A0A220T199:A0A385MIJ0:A0A220T1A9:A0A5B8GC76:A0A7D5AMV2:A0A5B8GCC7:A0A7D4W3U5:A0A220T1B9:A0A5B8GUX0:A0A220T1A8:A0A7D4VYF6:A0A220T1C7:A0A5B8GYD2:A0A220T1F4			PEAKS DB
EII	32.51	373.221	3	2.5	374.229	9.54	2672800	1	4640	YS_1646_SSPD.raw	1	1	A0A220T1A3:A0A5B8GDE2:A0A5B8GY70			PEAKS DB
LLVA	32.49	414.284	4	1.1	415.292	9.15	6210500	1	4127	YS_1646_SSPD.raw	1	1	A0A220T1D0:A0A5B8GV25			PEAKS DB
ILVL	32.44	456.331	4	0.6	457.339	24.22	365750000	1	13785	YS_1646_SSPD.raw	3	3	A0A8F2YG44			PEAKS DB
LLVI	32.44	456.331	4	0.6	457.339	24.22	365750000	1	13785	YS_1646_SSPD.raw	3	3	A0A5B8GYN1:A0A220T1C3			PEAKS DB
LIVL	32.44	456.331	4	0.6	457.339	24.22	365750000	1	13785	YS_1646_SSPD.raw	3	3	A0A7D4VYF6:A0A220T1C7:A0A5B8GYD2			PEAKS DB
IVLR	32.44	499.348	4	1.1	500.356	2.77	328450000	1	1351	YS_1646_SSPD.raw	5	5	A0A7D4VYH7:A0A220T1C4:A0A5B8GY85			PEAKS DB
LVY	32.38	393.226	3	0.2	394.234	1.71	865490000	1	1901	YS_1646_SSPD.raw	1	1	A0A8F2YG44:A0A5B8GDL2:A0A220T1A3:A0A5B8GDE2:A0A220T1A9:A0A5B8GC76:A0A7D5AMV2:A0A5B8GC97:A0A220T1H6			PEAKS DB
IVY	32.38	393.226	3	0.2	394.234	1.71	865490000	1	1901	YS_1646_SSPD.raw	1	1	A0A7D4W1W5			PEAKS DB
LFV	32.32	377.231	3	0	378.239	12.39	377760000	1	6178	YS_1646_SSPD.raw	1	1	A0A5B8GYV8:A0A7D4VYI5:A0A8F2YG69:A0A5B8GYL1:A0A7D4VYG6:A0A220T199:A0A220T1B0:A0A7D5A0G5:A0A5B8GDM0:A0A220T1C0:A0A7D4W7N3:A0A5B8GUX9:A0A220T1C6:A0A5B8GT68:A0A7D4VZ06:A0A5B8GYP0:A0A7D4VYH5:A0A220T1H7:A0A220T1H0:A0A7D5A4H4:A0A5B8GUS8:A0A220T1F1:A0A7D4W3T2:A0A5B8GC89			PEAKS DB
IFV	32.32	377.231	3	0	378.239	12.39	377760000	1	6178	YS_1646_SSPD.raw	1	1	A0A5B8GDL2:A0A5B8GC59:A0A220T1D4:A0A5B8GUZ2:A0A7D5A5F3:A0A220T1D9:A0A220T1D3:A0A220T1F4			PEAKS DB
SVP	32.32	301.164	3	0.7	302.171	3.58	5621500	1	2070	YS_1646_SSPD.raw	3	3	A0A220T1A3:A0A5B8GDE2:A0A220T1A9:A0A5B8GC76:A0A7D5AMV2:A0A220T1C2:A0A5B8GDJ2:A0A1B0PCQ1:A0A1B0PAA2:A0A1B0PAB0:A0A1B0PCP1			PEAKS DB
VVSF	32.29	450.248	4	1.8	451.256	10.46	4781600	1	5223	YS_1646_SSPD.raw	1	1	H9CDX2:A7UM84			PEAKS DB
LRFP	32.26	531.317	4	1.2	532.325	11.88	524950000	1	5949	YS_1646_SSPD.raw	2	2	A0A5B8GYL1:A0A7D4VYG6:A0A220T199			PEAKS DB
WII	32.24	430.258	3	0.4	431.265	31.93	5701900	1	15767	YS_1646_SSPD.raw	2	2	A0A8F2YG44			PEAKS DB
WIL	32.24	430.258	3	0.4	431.265	31.93	5701900	1	15767	YS_1646_SSPD.raw	2	2	A0A7D4W1W5			PEAKS DB
WLI	32.24	430.258	3	0.4	431.265	31.93	5701900	1	15767	YS_1646_SSPD.raw	2	2	A0A5B8GYV8:A0A7D4VYI5:A0A8F2YG69:A0A5B8GDL2:A0A220T1B5:A0A5B8GYK4			PEAKS DB
LFYI	32.24	554.31	4	0.9	555.318	35	8496600	1	17437	YS_1646_SSPD.raw	2	2	A0A5B8GDL2:A0A7D5A0G5:A0A5B8GDM0:A0A220T1D0:A0A5B8GV25			PEAKS DB
LFYL	32.24	554.31	4	0.9	555.318	35	8496600	1	17437	YS_1646_SSPD.raw	2	2	A0A5B8GYV8:A0A7D4VYI5:A0A8F2YG69			PEAKS DB
LLSI	32.19	444.295	4	0.7	445.302	21.91	7737000	1	10915	YS_1646_SSPD.raw	1	1	A0A8F2YG44			PEAKS DB
IISL	32.19	444.295	4	0.7	445.302	21.91	7737000	1	10915	YS_1646_SSPD.raw	1	1	A0A7D4W1W5			PEAKS DB
LLSL	32.19	444.295	4	0.7	445.302	21.91	7737000	1	10915	YS_1646_SSPD.raw	1	1	A0A7D5A0G5:A0A5B8GDM0:A0A5B8GYN1:A0A220T1C3:E5FQ61:A0A5B8GC55:A0A7D5ABU8:A0A220T1E9			PEAKS DB
LISL	32.19	444.295	4	0.7	445.302	21.91	7737000	1	10915	YS_1646_SSPD.raw	1	1	E5FQ62			PEAKS DB
DVL	32.15	345.19	3	1.8	346.198	4.27	168240	1	2213	YS_1646_SSPD.raw	1	1	A0A5B8GYV8:A0A7D4VYI5:A0A8F2YG69:A0A5B8GYL1:A0A7D4VYG6:A0A220T199:A0A220T1A9:A0A5B8GC76:A0A7D5AMV2:A0A5B8GUZ2:A0A7D5A5F3:A0A220T1D9:A0A650FP56			PEAKS DB
DVI	32.15	345.19	3	1.8	346.198	4.27	168240	1	2213	YS_1646_SSPD.raw	1	1	A0A220T1A3:A0A5B8GDE2:H9CDX2:A0A7D4VYW5			PEAKS DB
FSF	32.13	399.179	3	5.2	400.189	8.7	4407100	1	4423	YS_1646_SSPD.raw	2	2	A0A5B8GYV8:A0A7D4VYI5:A0A8F2YG69:A0A7D4W1W5:A0A220T1A3:A0A5B8GDE2:A0A5B8GYN1:A0A220T1C3:A0A5B8GY70:A0A650FP56			PEAKS DB
VLY	32.1	393.226	3	0.2	394.234	1.71	865490000	1	34	YS_1646_SSPD.raw	1	1	A0A650FP56:A0A7D5A4I2:A0A5B8GX04:A0A220T1D7			PEAKS DB
VIY	32.1	393.226	3	0.2	394.234	1.71	865490000	1	34	YS_1646_SSPD.raw	1	1	A0A8F2YG44:A0A220T1A3:A0A5B8GDE2:A0A5B8GY70			PEAKS DB
LLYP	32.08	504.295	4	1.7	505.303	18.38	1005700	1	9198	YS_1646_SSPD.raw	2	2	A0A5B8GDD4			PEAKS DB
ILYP	32.08	504.295	4	1.7	505.303	18.38	1005700	1	9198	YS_1646_SSPD.raw	2	2	A0A5B8GYV8:A0A7D4VYI5:A0A8F2YG69			PEAKS DB
LIYP	32.08	504.295	4	1.7	505.303	18.38	1005700	1	9198	YS_1646_SSPD.raw	2	2	A0A220T1C0:A0A7D4W7N3:A0A5B8GUX9:A0A7D4VYF6:A0A220T1C7:A0A5B8GYD2			PEAKS DB
VSP	32.07	301.164	3	0.7	302.171	3.58	4940400	1	1512	YS_1646_SSPD.raw	1	1	A0A220T1A3:A0A5B8GDE2:A0A5B8GY70:A0A220T1C6:A0A5B8GT68:A0A7D4VZ06			PEAKS DB
IKYI	32.06	535.337	4	0.9	536.345	7.62	352010000	1	3457	YS_1646_SSPD.raw	5	5	A0A5B8GDD4			PEAKS DB
LKYI	32.06	535.337	4	0.9	536.345	7.62	352010000	1	3457	YS_1646_SSPD.raw	5	5	A0A7D4VYH7:A0A220T1C4:A0A5B8GY85			PEAKS DB
VFSGL	32.05	521.285	5	0.8	522.293	16.99	37841000	1	8423	YS_1646_SSPD.raw	1	1	A0A220T1B0			PEAKS DB
KYL	32.03	422.253	3	1.6	423.261	7.62	7985800	1	3573	YS_1646_SSPD.raw	2	2	A0A5B8GYV8:A0A7D4VYI5:A0A8F2YG69:A0A7D4W1W5:A0A5B8GDL2:A0A7D5A0G5:A0A5B8GDM0:A0A220T1C6:A0A5B8GT68:A0A7D4VZ06			PEAKS DB
KYI	32.03	422.253	3	1.6	423.261	7.62	7985800	1	3573	YS_1646_SSPD.raw	2	2	A0A5B8GDD4:A0A385MID9:A0A7D4VYH7:A0A220T1C4:A0A5B8GY85:A0A5B8GC59:A0A220T1D4			PEAKS DB
PFR	31.99	418.233	3	0.6	419.24	11.9	31363000	1	5903	YS_1646_SSPD.raw	1	1	A0A220T1B0:A0A220T1A4:A0A5B8GV19:A0A220T1C2:A0A5B8GDJ2			PEAKS DB
VSLF	31.99	464.264	4	1.4	465.271	18.08	25633000	1	8931	YS_1646_SSPD.raw	1	1	A0A220T1H0:A0A7D5A4H4:A0A5B8GUS8			PEAKS DB
LVTI	31.99	444.295	4	1.8	445.303	13.92	2244800	1	7306	YS_1646_SSPD.raw	1	1	A0A5B8GYV8:A0A7D4VYI5:A0A8F2YG69			PEAKS DB
IVTL	31.99	444.295	4	1.8	445.303	13.92	2244800	1	7306	YS_1646_SSPD.raw	1	1	A0A5B8GCC7:A0A7D4W3U5:A0A220T1B9			PEAKS DB
FLWP	31.94	561.295	4	1	562.303	38.55	0	1	19123	YS_1646_SSPD.raw	0	0	A0A5B8GYV8:A0A7D4VYI5:A0A8F2YG69			PEAKS DB
LDGI	31.94	416.227	4	0.6	417.235	2.15	0	1	1047	YS_1646_SSPD.raw	0	0	E5FQ62			PEAKS DB
IDGI	31.94	416.227	4	0.6	417.235	2.15	0	1	1047	YS_1646_SSPD.raw	0	0	A0A8F2YG44:A0A5B8GDL2:A0A7D4VYF6:A0A220T1C7:A0A5B8GYD2			PEAKS DB
LDGL	31.94	416.227	4	0.6	417.235	2.15	0	1	1047	YS_1646_SSPD.raw	0	0	A0A220T1A9:A0A5B8GC76:A0A7D5AMV2			PEAKS DB
VFAP	31.92	432.237	4	1.3	433.245	9.71	1628900	1	4843	YS_1646_SSPD.raw	1	1	A0A7D5A4I2:A0A5B8GX04:A0A220T1D7			PEAKS DB
LGPL	31.91	398.253	4	0.9	399.26	12.73	9118900	1	6350	YS_1646_SSPD.raw	2	2	A0A7D4W1W5			PEAKS DB
IGPI	31.91	398.253	4	0.9	399.26	12.73	9118900	1	6350	YS_1646_SSPD.raw	2	2	A0A5B8GDL2			PEAKS DB
RLIP	31.9	497.333	4	1	498.34	10.63	51550000	1	5260	YS_1646_SSPD.raw	2	2	A0A8F2YG44:A0A7D4ZZ15:A0A385MID9			PEAKS DB
IFL	31.89	391.247	3	0.1	392.254	22.88	101430000	1	11353	YS_1646_SSPD.raw	2	2	A0A7D4ZZ15:A0A5B8GYL1:A0A7D4VYG6:A0A220T199:A0A385MIJ0:A0A5B8GCC7:A0A7D4W3U5:A0A220T1B9:A0A5B8GUX0:A0A220T1A8			PEAKS DB
LFL	31.89	391.247	3	0.1	392.254	22.88	101430000	1	11353	YS_1646_SSPD.raw	2	2	A0A5B8GYV8:A0A7D4VYI5:A0A8F2YG69:A0A220T1B0:A0A7D5A0G5:A0A5B8GDM0:A0A5B8GDD4:A0A5B8GYN1:A0A220T1C3:A0A5B8GY70:A0A7D4VYH7:A0A220T1C4:A0A5B8GY85:A0A220T1C8:A0A220T1A4:A0A5B8GV19:A0A5B8GC59:A0A220T1D4			PEAKS DB
IFI	31.89	391.247	3	0.1	392.254	22.88	101430000	1	11353	YS_1646_SSPD.raw	2	2	A0A7D4W1W5:A0A5B8GDL2:A0A220T1D0:A0A5B8GV25			PEAKS DB
LFI	31.89	391.247	3	0.1	392.254	22.88	101430000	1	11353	YS_1646_SSPD.raw	2	2	A0A8F2YG44:A0A220T1A9:A0A5B8GC76:A0A7D5AMV2:A0A650FP56:A0A220T1H0:A0A7D5A4H4:A0A5B8GUS8:A0A220T1F1:A0A7D4W3T2:A0A5B8GC89			PEAKS DB
WNL	31.81	431.217	3	1	432.225	18.11	49834000	1	9032	YS_1646_SSPD.raw	2	2	A0A5B8GYV8:A0A7D4VYI5:A0A8F2YG69:A0A7D4ZZ15:A0A5B8GYL1:A0A7D4VYG6:A0A220T199			PEAKS DB
WNI	31.81	431.217	3	1	432.225	18.11	49834000	1	9032	YS_1646_SSPD.raw	2	2	A0A5B8GYJ9:A0A220T1C5			PEAKS DB
VML	31.77	361.204	3	-7.8	362.208	8.7	2454800	1	4276	YS_1646_SSPD.raw	1	1	A0A5B8GYL1:A0A7D4VYG6:A0A220T199:E5FQ62			PEAKS DB
VMI	31.77	361.204	3	-7.8	362.208	8.7	2454800	1	4276	YS_1646_SSPD.raw	1	1	A0A220T1A4:A0A5B8GV19			PEAKS DB
TLL	31.75	345.226	3	-0.3	346.234	9.89	6040900	1	4971	YS_1646_SSPD.raw	1	1	A0A8F2YG44:A0A5B8GYL1:A0A7D4VYG6:A0A220T199:A0A385MIJ0:A0A7D4VYH7:A0A220T1C4:A0A5B8GY85:A0A7D4VYF6:A0A220T1C7:A0A5B8GYD2:A0A5B8GC55:A0A7D5ABU8:A0A220T1E9			PEAKS DB
TLI	31.75	345.226	3	-0.3	346.234	9.89	6040900	1	4971	YS_1646_SSPD.raw	1	1	A0A7D4W1W5:A0A220T1A3:A0A5B8GDE2			PEAKS DB
TIL	31.75	345.226	3	-0.3	346.234	9.89	6040900	1	4971	YS_1646_SSPD.raw	1	1	A0A5B8GYV8:A0A7D4VYI5:A0A8F2YG69:A0A7D5A0G5:A0A5B8GDM0:A0A5B8GY70:A0A220T1C6:A0A5B8GT68:A0A7D4VZ06:A0A5B8GUX0:A0A220T1A8:A0A8F3BPB6:A0A220T1A0:A0A7D4W7Q6:A0A220T1D2:A0A5B8GV56			PEAKS DB
TII	31.75	345.226	3	-0.3	346.234	9.89	6040900	1	4971	YS_1646_SSPD.raw	1	1	A0A5B8GDL2:A0A5B8GCC7:A0A7D4W3U5:A0A220T1B9:H9CDX2:Q7XBC4			PEAKS DB
YLAP	31.71	462.248	4	1.8	463.256	17.44	3261500	1	8721	YS_1646_SSPD.raw	1	1	A0A5B8GUX0:A0A220T1A8			PEAKS DB
YIAP	31.71	462.248	4	1.8	463.256	17.44	3261500	1	8721	YS_1646_SSPD.raw	1	1	A0A7D5A4I2:A0A5B8GX04:A0A220T1D7			PEAKS DB
FDIP	31.69	490.243	4	0.1	491.25	25.11	72096000	1	12611	YS_1646_SSPD.raw	1	1	A0A7D5A0G5:A0A5B8GDM0			PEAKS DB
LIDP	31.69	456.258	4	2.8	457.267	4.67	0	1	2282	YS_1646_SSPD.raw	0	0	A0A8F2YG44			PEAKS DB
IIDP	31.69	456.258	4	2.8	457.267	4.67	0	1	2282	YS_1646_SSPD.raw	0	0	A0A385MID9			PEAKS DB
TFL	31.69	379.211	3	0.8	380.218	16.21	1956600	1	8123	YS_1646_SSPD.raw	1	1	A0A7D4W1W5:A0A220T1A3:A0A5B8GDE2:A0A385MIJ0:A0A220T1D0:A0A5B8GV25:A0A220T1C6:A0A5B8GT68:A0A7D4VZ06:A0A5B8GUZ2:A0A7D5A5F3:A0A220T1D9:E5FQ62:A0A5B8GC97:A0A220T1H6			PEAKS DB
FAP	31.68	333.169	3	0.6	334.176	4.28	0	1	2087	YS_1646_SSPD.raw	0	0	A0A220T1C0:A0A7D4W7N3:A0A5B8GUX9:A0A385MID9:A0A7D5A4I2:A0A5B8GX04:A0A220T1D7			PEAKS DB
ILVP	31.65	440.3	4	1.1	441.308	17.34	27212000	1	8757	YS_1646_SSPD.raw	2	2	A0A5B8GYN1:A0A220T1C3			PEAKS DB
LIVP	31.65	440.3	4	1.1	441.308	17.34	27212000	1	8757	YS_1646_SSPD.raw	2	2	A0A8F3BPB6:A0A220T1A0			PEAKS DB
TLVP	31.64	428.264	4	1.4	429.271	0.05	234840000	1	2184	YS_1646_SSPD.raw	2	2	A0A5B8GDD4			PEAKS DB
VPF	31.63	361.2	3	1.6	362.208	8.7	2454800	1	4511	YS_1646_SSPD.raw	1	1	A0A7D4W1W5:A0A220T1B0:A0A220T1A4:A0A5B8GV19:A0A220T1C2:A0A5B8GDJ2:A0A5B8GC59:A0A220T1D4			PEAKS DB
FNIIP	31.62	602.343	5	0.9	603.351	39.95	74460000	1	19930	YS_1646_SSPD.raw	1	1	A0A1B0PAI3:A0A1B0PFK3:A0A1B0PHP6:A0A1B0PDZ0:A0A1B0PAI1:A0A1C6ZST7:A0A1C6ZST8			PEAKS DB
LYF	31.59	441.226	3	0.7	442.234	17.57	10932000	1	8757	YS_1646_SSPD.raw	2	2	A0A7D5A0G5:A0A5B8GDM0:A0A220T1C6:A0A5B8GT68:A0A7D4VZ06:A0A7D4ZYY4			PEAKS DB
IYF	31.59	441.226	3	0.7	442.234	17.57	10932000	1	8757	YS_1646_SSPD.raw	2	2	A0A5B8GYV8:A0A7D4VYI5:A0A8F2YG69:A0A8F2YG44:A0A5B8GYN1:A0A220T1C3:A0A7D4ZZ29:A0A0F7EW32:A0A8F3BPB6:A0A220T1A0			PEAKS DB
IYW	31.58	480.237	3	0.7	481.245	22.02	7204500	1	10948	YS_1646_SSPD.raw	1	1	E5FQ62:A0A220T1G0			PEAKS DB
LGVL	31.57	400.269	4	1.3	401.276	9.31	248930000	1	4451	YS_1646_SSPD.raw	2	2	A0A220T1C2:A0A5B8GDJ2:A0A220T1B5:A0A5B8GYK4:A0A5B8GT54			PEAKS DB
LGVI	31.57	400.269	4	1.3	401.276	9.31	248930000	1	4451	YS_1646_SSPD.raw	2	2	A0A5B8GYL1:A0A7D4VYG6:A0A220T199:E5FQ61			PEAKS DB
IGVI	31.57	400.269	4	1.3	401.276	9.31	248930000	1	4451	YS_1646_SSPD.raw	2	2	A0A8F2YG44			PEAKS DB
IGVL	31.57	400.269	4	1.3	401.276	9.31	248930000	1	4451	YS_1646_SSPD.raw	2	2	A0A5B8GDL2			PEAKS DB
LFAGA	31.57	477.259	5	0.7	478.266	2.07	15373000	1	733	YS_1646_SSPD.raw	1	1	A0A8F2YG44			PEAKS DB
LNF	31.57	392.206	3	1.1	393.214	10.39	0	1	5182	YS_1646_SSPD.raw	0	0	A0A5B8GYV8:A0A7D4VYI5:A0A8F2YG69			PEAKS DB
INF	31.57	392.206	3	1.1	393.214	10.39	0	1	5182	YS_1646_SSPD.raw	0	0	A0A5B8GDL2:A0A220T1F4			PEAKS DB
IVK	31.53	358.258	3	0.7	359.265	6.62	1290700	1	3266	YS_1646_SSPD.raw	1	1	A0A5B8GYV8:A0A7D4VYI5:A0A8F2YG69:A0A5B8GDD4:A0A220T1A9:A0A5B8GC76:A0A7D5AMV2			PEAKS DB
LVK	31.53	358.258	3	0.7	359.265	6.62	1290700	1	3266	YS_1646_SSPD.raw	1	1	A0A5B8GYL1:A0A7D4VYG6:A0A220T199:A0A5B8GCC7:A0A7D4W3U5:A0A220T1B9:A0A7D5A4I2:A0A5B8GX04:A0A220T1D7			PEAKS DB
GVLF	31.5	434.253	4	1.2	435.261	16.89	11226000	1	8421	YS_1646_SSPD.raw	1	1	A0A7D4ZZ15			PEAKS DB
LLTF	31.47	492.295	4	0.5	493.302	21.91	3534800	1	10696	YS_1646_SSPD.raw	1	1	A0A8F2YG44			PEAKS DB
LITF	31.47	492.295	4	0.5	493.302	21.91	3534800	1	10696	YS_1646_SSPD.raw	1	1	A0A7D4W1W5			PEAKS DB
NLR	31.41	401.239	3	-0.9	402.245	19.35	35133000	1	9642	YS_1646_SSPD.raw	2	2	A0A8F2YG44:A0A7D4W1W5:A0A5B8GDD4:A0A220T1C0:A0A7D4W7N3:A0A5B8GUX9			PEAKS DB
NIR	31.41	401.239	3	-0.9	402.245	19.35	35133000	1	9642	YS_1646_SSPD.raw	2	2	A0A7D5A0G5:A0A5B8GDM0			PEAKS DB
LRL	31.39	400.28	3	1	401.288	2.81	23925000	1	938	YS_1646_SSPD.raw	1	1	A0A5B8GDD4:A0A5B8GCC7:A0A7D4W3U5:A0A220T1B9:A0A7D4ZZ29:A0A0F7EW32			PEAKS DB
LRI	31.39	400.28	3	1	401.288	2.81	23925000	1	938	YS_1646_SSPD.raw	1	1	A0A7D4W1W5:A0A220T1A3:A0A5B8GDE2:A0A385MIJ0			PEAKS DB
IRL	31.39	400.28	3	1	401.288	2.81	23925000	1	938	YS_1646_SSPD.raw	1	1	A0A5B8GYV8:A0A7D4VYI5:A0A8F2YG69:A0A220T1D3:A0A5B8GYJ9:A0A220T1C5:A0A220T1G0			PEAKS DB
IRI	31.39	400.28	3	1	401.288	2.81	23925000	1	938	YS_1646_SSPD.raw	1	1	A0A5B8GDL2:A0A385MID9			PEAKS DB
WIP	31.35	414.227	3	0.8	415.234	14.76	169270000	1	7100	YS_1646_SSPD.raw	3	3	A0A5B8GY70			PEAKS DB
WLP	31.35	414.227	3	0.8	415.234	14.76	169270000	1	7100	YS_1646_SSPD.raw	3	3	A0A8F2YG44:A0A5B8GDL2:A0A5B8GYL1:A0A7D4VYG6:A0A220T199			PEAKS DB
IVSV	31.31	416.264	4	0.3	417.271	5.47	78323000	1	2852	YS_1646_SSPD.raw	1	1	A0A220T1C6:A0A5B8GT68:A0A7D4VZ06			PEAKS DB
YAR	31.25	408.212	3	-1.2	409.219	2.71	0	1	1324	YS_1646_SSPD.raw	0	0	A0A220T1B0			PEAKS DB
LIH	31.23	381.238	3	0.3	382.245	10.58	12039000	1	5350	YS_1646_SSPD.raw	1	1	A0A8F2YG44			PEAKS DB
LLH	31.23	381.238	3	0.3	382.245	10.58	12039000	1	5350	YS_1646_SSPD.raw	1	1	A0A7D4ZZ29:A0A0F7EW32			PEAKS DB
IIH	31.23	381.238	3	0.3	382.245	10.58	12039000	1	5350	YS_1646_SSPD.raw	1	1	A0A5B8GYV8:A0A7D4VYI5:A0A8F2YG69:A0A5B8GYN1:A0A220T1C3			PEAKS DB
ILH	31.23	381.238	3	0.3	382.245	10.58	12039000	1	5350	YS_1646_SSPD.raw	1	1	A0A7D4W1W5:A0A5B8GY70:A0A220T1B5:A0A5B8GYK4			PEAKS DB
IVSF	31.11	464.264	4	0.8	465.271	16.63	82496000	1	8261	YS_1646_SSPD.raw	1	1	A0A7D5A0G5:A0A5B8GDM0			PEAKS DB
LVLN	31.1	457.29	4	0.7	458.298	4.18	9154400	1	2040	YS_1646_SSPD.raw	1	1	A0A7D4W1W5			PEAKS DB
TVLI	31.04	444.295	4	0.3	445.302	20.45	3467100	1	10190	YS_1646_SSPD.raw	1	1	A0A7D4ZZ15:A0A220T1A9:A0A5B8GC76:A0A7D5AMV2			PEAKS DB
VLL	31.02	343.247	3	0.1	344.254	10.04	2060300000	1	4772	YS_1646_SSPD.raw	3	3	A0A8F2YG44:A0A5B8GYL1:A0A7D4VYG6:A0A220T199:A0A220T1A3:A0A5B8GDE2:A0A7D4VYH7:A0A220T1C4:A0A5B8GY85:A0A5B8GC59:A0A220T1D4:A0A220T1D3			PEAKS DB
VLI	31.02	343.247	3	0.1	344.254	10.04	2060300000	1	4772	YS_1646_SSPD.raw	3	3	A0A5B8GYV8:A0A7D4VYI5:A0A8F2YG69:A0A7D4ZZ15:A0A220T1A9:A0A5B8GC76:A0A7D5AMV2:A0A220T1D0:A0A5B8GV25:A0A220T1C8:A0A5B8GUZ2:A0A7D5A5F3:A0A220T1D9:A0A5B8GT54			PEAKS DB
VII	31.02	343.247	3	0.1	344.254	10.04	2060300000	1	4772	YS_1646_SSPD.raw	3	3	A0A7D4W1W5:A0A7D5A0G5:A0A5B8GDM0:A0A385MID9:A0A5B8GYJ9:A0A220T1C5			PEAKS DB
VIL	31.02	343.247	3	0.1	344.254	10.04	2060300000	1	4772	YS_1646_SSPD.raw	3	3	A0A5B8GY70:A0A220T1C2:A0A5B8GDJ2:A0A650FP56			PEAKS DB
FYV	31.01	427.211	3	1.9	428.219	14.17	77315000	1	7240	YS_1646_SSPD.raw	1	1	A0A8F2YG44:A0A5B8GDD4			PEAKS DB
LLLK	30.99	485.358	4	-0.2	486.365	6.2	273260000	1	3066	YS_1646_SSPD.raw	4	4	A0A7D4W1W5			PEAKS DB
ILLK	30.99	485.358	4	-0.2	486.365	6.2	273260000	1	3066	YS_1646_SSPD.raw	4	4	A0A5B8GDL2:A0A7D4ZZ15:A0A385MIJ0			PEAKS DB
IIWN	30.99	544.301	4	1.1	545.309	21.08	1625000	1	10583	YS_1646_SSPD.raw	1	1	A0A5B8GYV8:A0A7D4VYI5:A0A8F2YG69			PEAKS DB
LGFI	30.98	448.269	4	0.1	449.276	20.42	21164000	1	10180	YS_1646_SSPD.raw	2	2	A0A5B8GYN1:A0A220T1C3			PEAKS DB
WN(+.98)NFLDVLP	30.96	1117.54	9	1.7	559.78	55.67	251390	1	27268	YS_1646_SSPD.raw	1	1	A0A5B8GYL1:A0A7D4VYG6:A0A220T199	Deamidation (NQ)	N2:Deamidation (NQ):12.28	PEAKS DB
SLH	30.96	355.185	3	0.1	356.193	6.26	0	1	3092	YS_1646_SSPD.raw	0	0	A0A7D4W1W5:A0A220T1A3:A0A5B8GDE2:A0A7D4VYF6:A0A220T1C7:A0A5B8GYD2:A0A220T1B5:A0A5B8GYK4			PEAKS DB
SIH	30.96	355.185	3	0.1	356.193	6.26	0	1	3092	YS_1646_SSPD.raw	0	0	A0A5B8GYL1:A0A7D4VYG6:A0A220T199:A0A5B8GDD4:A0A385MID9:A0A7D4VYH7:A0A220T1C4:A0A5B8GY85			PEAKS DB
LLFP	30.96	488.3	4	0.7	489.308	29.4	36701000	1	14600	YS_1646_SSPD.raw	3	3	A0A8F2YG44:A0A7D4W1W5:A0A220T1C0:A0A7D4W7N3:A0A5B8GUX9			PEAKS DB
LIFP	30.96	488.3	4	0.7	489.308	29.4	36701000	1	14600	YS_1646_SSPD.raw	3	3	A0A5B8GYJ2:A0A220T1F9			PEAKS DB
HIP	30.96	365.206	3	0.6	366.214	10.36	69589000	1	5042	YS_1646_SSPD.raw	1	1	A0A8F2YG44:A0A5B8GYL1:A0A7D4VYG6:A0A220T199			PEAKS DB
LKL	30.94	372.274	3	1.4	373.281	6.2	24941000	1	3064	YS_1646_SSPD.raw	1	1	A0A385MIJ0:A0A5B8GUX0:A0A220T1A8:A0A220T1A4:A0A5B8GV19:A0A220T1H0:A0A7D5A4H4:A0A5B8GUS8			PEAKS DB
LKI	30.94	372.274	3	1.4	373.281	6.2	24941000	1	3064	YS_1646_SSPD.raw	1	1	A0A8F2YG44:A0A7D4W1W5:A0A7D5A0G5:A0A5B8GDM0:A0A220T1D3			PEAKS DB
IKL	30.94	372.274	3	1.4	373.281	6.2	24941000	1	3064	YS_1646_SSPD.raw	1	1	A0A220T1A3:A0A5B8GDE2:A0A220T1C8:A0A7D4ZYY4			PEAKS DB
IKI	30.94	372.274	3	1.4	373.281	6.2	24941000	1	3064	YS_1646_SSPD.raw	1	1	A0A5B8GYV8:A0A7D4VYI5:A0A8F2YG69:A0A385MID9:A0A5B8GCC7:A0A7D4W3U5:A0A220T1B9:A0A5B8GY70			PEAKS DB
LIME	30.93	504.262	4	2.6	505.27	7.44	4428400	1	3621	YS_1646_SSPD.raw	1	1	A0A220T1A9:A0A5B8GC76:A0A7D5AMV2			PEAKS DB
LTGL	30.92	402.248	4	0.9	403.255	0.29	19831000	1	308	YS_1646_SSPD.raw	1	1	A0A385MID9			PEAKS DB
ITGL	30.92	402.248	4	0.9	403.255	0.29	19831000	1	308	YS_1646_SSPD.raw	1	1	A0A5B8GYN1:A0A220T1C3			PEAKS DB
IAEA	30.85	402.211	4	-5.6	403.216	32	12910000	1	14136	YS_1646_SSPD.raw	1	1	A0A5B8GYV8:A0A7D4VYI5:A0A8F2YG69			PEAKS DB
EIADGINLETL	30.83	1186.61	11	1.9	594.312	45.03	1139200	1	22186	YS_1646_SSPD.raw	1	1	A0A7D4W1W5			PEAKS DB
TFVI	30.82	478.279	4	0.2	479.286	21.91	12125000	1	10866	YS_1646_SSPD.raw	1	1	A0A220T1A3:A0A5B8GDE2			PEAKS DB
TFVL	30.82	478.279	4	0.2	479.286	21.91	12125000	1	10866	YS_1646_SSPD.raw	1	1	A0A220T1B5:A0A5B8GYK4			PEAKS DB
FLV	30.74	377.231	3	0	378.239	12.39	443940000	1	8647	YS_1646_SSPD.raw	2	2	A0A5B8GYV8:A0A7D4VYI5:A0A8F2YG69:A0A8F2YG44:A0A7D4ZZ15:A0A5B8GYL1:A0A7D4VYG6:A0A220T199:A0A220T1A3:A0A5B8GDE2:A0A7D5A0G5:A0A5B8GDM0:A0A5B8GDD4:A0A220T1D0:A0A5B8GV25:A0A220T1C6:A0A5B8GT68:A0A7D4VZ06:A0A5B8GUX0:A0A220T1A8:A0A220T1C8:A0A220T1B5:A0A5B8GYK4:A0A1B0PCQ1:A0A1B0PAA2:A0A1B0PAB0:A0A1B0PCP1			PEAKS DB
LNH	30.74	382.197	3	0.3	383.204	5.54	9291300	1	2745	YS_1646_SSPD.raw	1	1	A0A7D4ZZ15:A0A5B8GYL1:A0A7D4VYG6:A0A220T199:A0A385MIJ0:A0A7D4ZYY4			PEAKS DB
IWDP	30.72	529.254	4	1.4	530.262	13.35	201250000	1	6703	YS_1646_SSPD.raw	1	1	A0A5B8GYL1:A0A7D4VYG6:A0A220T199			PEAKS DB
KIYI	30.72	535.337	4	1	536.345	6.17	189180000	1	3200	YS_1646_SSPD.raw	3	3	A0A5B8GYV8:A0A7D4VYI5:A0A8F2YG69			PEAKS DB
LYKL	30.72	535.337	4	3.6	536.346	5.69	2566100	1	2871	YS_1646_SSPD.raw	1	1	A0A5B8GYV8:A0A7D4VYI5:A0A8F2YG69			PEAKS DB
DLL	30.71	359.206	3	2.3	360.214	4.13	77006	1	2016	YS_1646_SSPD.raw	1	1	A0A7D4W1W5:A0A5B8GDL2:A0A7D4ZZ15:A0A220T1A3:A0A5B8GDE2:A0A5B8GDD4:A0A385MIJ0:A0A220T1A9:A0A5B8GC76:A0A7D5AMV2:A0A220T1C2:A0A5B8GDJ2			PEAKS DB
DIL	30.71	359.206	3	2.3	360.214	4.13	77006	1	2016	YS_1646_SSPD.raw	1	1	A0A5B8GYV8:A0A8F2YG44:A0A385MID9:A0A7D4ZZ29:A0A0F7EW32:A0A5B8GT54			PEAKS DB
DLI	30.71	359.206	3	2.3	360.214	4.13	77006	1	2016	YS_1646_SSPD.raw	1	1	A0A7D5A0G5:A0A5B8GDM0:A0A220T1D0:A0A5B8GV25:A0A220T1D5:A0A7D5A4C4:A0A5B8GUV4			PEAKS DB
DII	30.71	359.206	3	2.3	360.214	4.13	77006	1	2016	YS_1646_SSPD.raw	1	1	A0A5B8GCC7:A0A7D4W3U5:A0A220T1B9:A0A220T1C6:A0A5B8GT68:A0A7D4VZ06:A0A7D4VYH7:A0A220T1C4:A0A5B8GY85:A0A220T1C8:A0A8F3BPB6:A0A220T1A0:A0A7D4VYF6:A0A220T1C7:A0A5B8GYD2:A0A220T1D3:A0A220T1F1:A0A7D4W3T2:A0A5B8GC89			PEAKS DB
IFGI	30.62	448.269	4	1.1	449.276	33.46	5654100	1	16584	YS_1646_SSPD.raw	2	2	A0A220T1B0			PEAKS DB
LFGI	30.62	448.269	4	1.1	449.276	33.46	5654100	1	16584	YS_1646_SSPD.raw	2	2	A0A5B8GYP0:A0A7D4VYH5:A0A220T1H7			PEAKS DB
IFGL	30.62	448.269	4	1.1	449.276	33.46	5654100	1	16584	YS_1646_SSPD.raw	2	2	A0A5B8GYV8:A0A7D4VYI5:A0A8F2YG69:A0A7D5A0G5:A0A5B8GDM0			PEAKS DB
VVLV	30.61	428.3	4	0.5	429.307	12.73	25759000	1	6310	YS_1646_SSPD.raw	1	1	A0A220T1B0:A0A5B8GC59:A0A220T1D4			PEAKS DB
LIGH	30.57	438.259	4	1.7	439.267	9.34	9339600	1	4677	YS_1646_SSPD.raw	2	2	A0A5B8GYV8:A0A7D4VYI5:A0A8F2YG69			PEAKS DB
LSSR	30.56	461.26	4	0.3	231.637	2.6	5499200	1	1244	YS_1646_SSPD.raw	2	2	A0A385MIJ0:A0A5B8GYN1:A0A220T1C3			PEAKS DB
PAGL	30.53	356.206	4	0.1	357.213	17.53	2121800	1	8772	YS_1646_SSPD.raw	1	1	A0A385MIJ0:A0A220T1C2:A0A5B8GDJ2			PEAKS DB
FFE	30.5	441.19	3	1.8	442.198	8.49	18670000	1	4410	YS_1646_SSPD.raw	1	1	A0A5B8GYV8:A0A7D4VYI5:A0A8F2YG69:A0A7D4W1W5:A0A5B8GDL2:A0A220T1B0:A0A5B8GDD4:A0A5B8GC59:A0A220T1D4			PEAKS DB
RLFP	30.49	531.317	4	1.2	532.325	11.88	102060000	1	6364	YS_1646_SSPD.raw	1	1	A0A5B8GYJ2:A0A220T1F9			PEAKS DB
VLEVRSIDSISM(+15.99)N(+.98)LEKRVESWN(+.98)EHITRVLGIP	30.41	3736.95	32	9.2	623.837	42.53	4810500	1	20940	YS_1646_SSPD.raw	1	1	A0A7D4W1W5	Oxidation (M); Deamidation (NQ)	M12:Oxidation (M):1000.00;N13:Deamidation (NQ):1000.00;N22:Deamidation (NQ):1000.00	PEAKS DB
LLEI	30.38	486.305	4	0.9	487.313	21.87	14036000	1	10858	YS_1646_SSPD.raw	1	1	A0A7D5A0G5:A0A5B8GDM0			PEAKS DB
LLEL	30.38	486.305	4	0.9	487.313	21.87	14036000	1	10858	YS_1646_SSPD.raw	1	1	A0A385MIJ0			PEAKS DB
LIEI	30.38	486.305	4	0.9	487.313	21.87	14036000	1	10858	YS_1646_SSPD.raw	1	1	A0A5B8GYJ2:A0A220T1F9			PEAKS DB
ILEI	30.38	486.305	4	0.9	487.313	21.87	14036000	1	10858	YS_1646_SSPD.raw	1	1	A0A7D4VYH7:A0A220T1C4:A0A5B8GY85			PEAKS DB
AYW	30.38	438.19	3	0.7	439.198	12.33	38854000	1	6029	YS_1646_SSPD.raw	2	2	E5FQ61			PEAKS DB
LLKI	30.37	485.358	4	-0.2	486.365	6.2	286620000	1	3434	YS_1646_SSPD.raw	5	5	A0A8F2YG44			PEAKS DB
LLKL	30.37	485.358	4	-0.2	486.365	6.2	286620000	1	3434	YS_1646_SSPD.raw	5	5	A0A385MIJ0:A0A220T1A4:A0A5B8GV19			PEAKS DB
LIKL	30.37	485.358	4	-0.2	486.365	6.2	286620000	1	3434	YS_1646_SSPD.raw	5	5	A0A5B8GYV8:A0A7D4VYI5:A0A8F2YG69			PEAKS DB
LIKI	30.37	485.358	4	-0.2	486.365	6.2	286620000	1	3434	YS_1646_SSPD.raw	5	5	A0A5B8GY70			PEAKS DB
IIKL	30.37	485.358	4	-0.2	486.365	6.2	286620000	1	3434	YS_1646_SSPD.raw	5	5	A0A7D5A0G5:A0A5B8GDM0			PEAKS DB
LIFQ	30.33	519.306	4	0.7	520.313	19.32	2526300	1	9635	YS_1646_SSPD.raw	1	1	A0A5B8GYV8:A0A7D4VYI5:A0A8F2YG69:A0A7D4VYF6:A0A220T1C7:A0A5B8GYD2			PEAKS DB
VAY	30.31	351.179	3	-0.4	352.187	0.01	98646000	1	2167	YS_1646_SSPD.raw	1	1	A0A385MIJ0:A0A7D4ZZ29:A0A0F7EW32:A0A7D4VYF6:A0A220T1C7:A0A5B8GYD2			PEAKS DB
TVAL	30.31	402.248	4	0.9	403.255	0.29	19831000	1	37	YS_1646_SSPD.raw	1	1	A0A5B8GC59:A0A220T1D4			PEAKS DB
LAFL	30.31	462.284	4	1	463.292	28.68	2233100	1	14194	YS_1646_SSPD.raw	1	1	A0A5B8GDD4:A0A5B8GUZ2:A0A7D5A5F3:A0A220T1D9			PEAKS DB
IAFL	30.31	462.284	4	1	463.292	28.68	2233100	1	14194	YS_1646_SSPD.raw	1	1	A0A5B8GYL1:A0A7D4VYG6:A0A220T199:E5FQ62			PEAKS DB
IAFI	30.31	462.284	4	1	463.292	28.68	2233100	1	14194	YS_1646_SSPD.raw	1	1	A0A7D4VYF6:A0A220T1C7:A0A5B8GYD2			PEAKS DB
FVP	30.26	361.2	3	1.6	362.208	8.7	2454800	1	4422	YS_1646_SSPD.raw	1	1	A0A5B8GYV8:A0A7D4VYI5:A0A8F2YG69:A0A220T1B0:A0A220T1C0:A0A7D4W7N3:A0A5B8GUX9:A0A220T1C6:A0A5B8GT68:A0A7D4VZ06			PEAKS DB
LVIL	30.26	456.331	4	0.6	457.339	24.22	400350000	1	14057	YS_1646_SSPD.raw	3	3	A0A5B8GY70			PEAKS DB
IVII	30.26	456.331	4	0.6	457.339	24.22	400350000	1	14057	YS_1646_SSPD.raw	3	3	A0A5B8GYJ9:A0A220T1C5			PEAKS DB
IGSF	30.23	422.216	4	2.2	423.225	4.6	36068000	1	2210	YS_1646_SSPD.raw	3	3	A0A5B8GC59:A0A220T1D4			PEAKS DB
LLFL	30.19	504.331	4	1.2	505.339	37.68	80719000	1	21095	YS_1646_SSPD.raw	4	4	A0A8F2YG44:A0A5B8GDD4:A0A5B8GY70:A0A220T1C8:A0A220T1A4:A0A5B8GV19			PEAKS DB
IIFL	30.19	504.331	4	1.2	505.339	37.68	80719000	1	21095	YS_1646_SSPD.raw	4	4	A0A7D4ZZ15:A0A5B8GYL1:A0A7D4VYG6:A0A220T199			PEAKS DB
LLFI	30.19	504.331	4	1.2	505.339	37.68	80719000	1	21095	YS_1646_SSPD.raw	4	4	A0A5B8GYV8:A0A7D4VYI5:A0A8F2YG69:A0A220T1A9:A0A5B8GC76:A0A7D5AMV2:A0A650FP56			PEAKS DB
ILFL	30.19	504.331	4	1.2	505.339	37.68	80719000	1	21095	YS_1646_SSPD.raw	4	4	A0A7D4VYH7:A0A220T1C4:A0A5B8GY85			PEAKS DB
LIFI	30.19	504.331	4	1.2	505.339	37.68	80719000	1	21095	YS_1646_SSPD.raw	4	4	A0A7D5A0G5:A0A5B8GDM0			PEAKS DB
FAGI	30.18	406.222	4	1.6	407.229	15.91	0	1	7959	YS_1646_SSPD.raw	0	0	A0A220T1B0			PEAKS DB
DVR	30.18	388.207	3	7.4	389.217	5.21	0	1	2554	YS_1646_SSPD.raw	0	0	A0A7D5A0G5:A0A5B8GDM0:A0A220T1C6:A0A5B8GT68:A0A7D4VZ06:A0A7D4ZYY4			PEAKS DB
VSFP	30.08	448.232	4	1.5	449.24	9.93	16089000	1	4901	YS_1646_SSPD.raw	1	1	A0A220T1A9:A0A5B8GC76:A0A7D5AMV2			PEAKS DB
HILP	30.06	478.29	4	0.6	240.153	10.46	1540100000	1	5281	YS_1646_SSPD.raw	2	2	A0A7D4W1W5			PEAKS DB
KVP	30.05	342.227	3	8.7	343.237	7.03	0	1	3480	YS_1646_SSPD.raw	0	0	A0A5B8GYV8:A0A7D4VYI5:A0A8F2YG69:A0A220T1A4:A0A5B8GV19:A0A5B8GC97:A0A220T1H6			PEAKS DB
GIVL	29.99	400.269	4	1.3	401.276	9.31	179160000	1	4726	YS_1646_SSPD.raw	1	1	A0A5B8GYP0:A0A7D4VYH5:A0A220T1H7			PEAKS DB
GLVL	29.99	400.269	4	1.3	401.276	9.31	179160000	1	4726	YS_1646_SSPD.raw	1	1	A0A5B8GYV8:A0A7D4VYI5:A0A8F2YG69:A0A220T1D0:A0A5B8GV25			PEAKS DB
LVRL	29.98	499.348	4	-0.6	500.355	19.35	26680000	1	9665	YS_1646_SSPD.raw	3	3	A0A5B8GYV8:A0A7D4VYI5:A0A8F2YG69:A0A220T1D5:A0A7D5A4C4:A0A5B8GUV4			PEAKS DB
LVRI	29.98	499.348	4	-0.6	500.355	19.35	26680000	1	9665	YS_1646_SSPD.raw	3	3	A0A5B8GCC7:A0A7D4W3U5:A0A220T1B9			PEAKS DB
LFFL	29.98	538.316	4	1.3	539.323	47.59	414740	1	23454	YS_1646_SSPD.raw	1	1	A0A8F2YG44:A0A7D4ZZ15			PEAKS DB
IFFI	29.98	538.316	4	1.3	539.323	47.59	414740	1	23454	YS_1646_SSPD.raw	1	1	A0A5B8GYL1:A0A7D4VYG6:A0A220T199			PEAKS DB
LFFI	29.98	538.316	4	1.3	539.323	47.59	414740	1	23454	YS_1646_SSPD.raw	1	1	A0A5B8GDL2			PEAKS DB
IFFL	29.98	538.316	4	1.3	539.323	47.59	414740	1	23454	YS_1646_SSPD.raw	1	1	A0A220T1G0			PEAKS DB
SLP	29.97	315.179	3	0.3	316.187	22.38	2074700	1	11223	YS_1646_SSPD.raw	1	1	A0A5B8GYV8:A0A7D4VYI5:A0A8F2YG69:A0A7D4ZZ15:A0A5B8GYL1:A0A7D4VYG6:A0A220T199:A0A7D4ZZ29:A0A0F7EW32:A0A220T1B5:A0A5B8GYK4			PEAKS DB
SIP	29.97	315.179	3	0.3	316.187	22.38	2074700	1	11223	YS_1646_SSPD.raw	1	1	A0A8F2YG44:A0A220T1A3:A0A5B8GDE2:A0A5B8GDD4:A0A5B8GYJ9:A0A220T1C5			PEAKS DB
VLYV	29.97	492.295	4	0.2	493.302	12.78	1874000000	1	6505	YS_1646_SSPD.raw	1	1	A0A7D5A4I2:A0A5B8GX04:A0A220T1D7			PEAKS DB
TVLP	29.94	428.264	4	0.4	429.271	16.92	497420000	1	8419	YS_1646_SSPD.raw	5	5	A0A220T1C8			PEAKS DB
VYL	29.94	393.226	3	0.2	394.234	1.71	945360000	1	2981	YS_1646_SSPD.raw	2	2	A0A5B8GDL2:A0A220T1B5:A0A5B8GYK4:E5FQ62			PEAKS DB
VYI	29.94	393.226	3	0.2	394.234	1.71	945360000	1	2981	YS_1646_SSPD.raw	2	2	A0A385MIJ0			PEAKS DB
ILYGNG	29.91	635.328	6	1.6	636.336	9.06	18792000	1	4340	YS_1646_SSPD.raw	2	2	A0A7D4W1W5			PEAKS DB
YWI	29.91	480.237	3	2	481.245	23.66	2303100	1	11880	YS_1646_SSPD.raw	2	2	A0A8F2YG44:A0A5B8GY70:A0A220T1G0			PEAKS DB
LGLF	29.9	448.269	4	1	449.276	25.77	1861600	1	12826	YS_1646_SSPD.raw	1	1	A0A7D4ZZ15:A0A220T1C2:A0A5B8GDJ2:A0A5B8GC59:A0A220T1D4			PEAKS DB
IGLF	29.9	448.269	4	1	449.276	25.77	1861600	1	12826	YS_1646_SSPD.raw	1	1	A0A220T1A9:A0A5B8GC76:A0A7D5AMV2			PEAKS DB
LGIF	29.9	448.269	4	1	449.276	25.77	1861600	1	12826	YS_1646_SSPD.raw	1	1	A0A5B8GCC7:A0A7D4W3U5:A0A220T1B9			PEAKS DB
FSY	29.88	415.174	3	0.3	416.182	8.05	12669000	1	3793	YS_1646_SSPD.raw	1	1	A0A8F2YG44			PEAKS DB
LVYL	29.82	506.31	4	2.4	507.319	21.33	214110000	1	10687	YS_1646_SSPD.raw	3	3	A0A5B8GDL2			PEAKS DB
LEW	29.82	446.216	3	1.6	447.224	16.24	48885000	1	8021	YS_1646_SSPD.raw	2	2	A0A5B8GUZ2:A0A7D5A5F3:A0A220T1D9			PEAKS DB
IITP	29.8	442.279	4	0.8	443.287	2.65	16697000	1	1222	YS_1646_SSPD.raw	2	2	A0A5B8GDD4:Q7XBC4			PEAKS DB
LLTP	29.8	442.279	4	0.8	443.287	2.65	16697000	1	1222	YS_1646_SSPD.raw	2	2	A0A8F2YG44			PEAKS DB
ILTP	29.8	442.279	4	0.8	443.287	2.65	16697000	1	1222	YS_1646_SSPD.raw	2	2	A0A5B8GDL2			PEAKS DB
LTW	29.75	418.222	3	0.6	419.229	14.32	8930600	1	7279	YS_1646_SSPD.raw	2	2	A0A7D4ZZ15:A0A220T1B5:A0A5B8GYK4			PEAKS DB
ITW	29.75	418.222	3	0.6	419.229	14.32	8930600	1	7279	YS_1646_SSPD.raw	2	2	A0A5B8GYN1:A0A220T1C3			PEAKS DB
DLLL	29.73	472.29	4	1.3	473.298	23.28	20380000	1	11607	YS_1646_SSPD.raw	2	2	A0A5B8GDL2			PEAKS DB
DILL	29.73	472.29	4	1.3	473.298	23.28	20380000	1	11607	YS_1646_SSPD.raw	2	2	A0A385MIJ0			PEAKS DB
DIII	29.73	472.29	4	1.3	473.298	23.28	20380000	1	11607	YS_1646_SSPD.raw	2	2	A0A8F3BPB6:A0A220T1A0			PEAKS DB
DIIL	29.73	472.29	4	1.3	473.298	23.28	20380000	1	11607	YS_1646_SSPD.raw	2	2	A0A7D4VYH7:A0A220T1C4:A0A5B8GY85			PEAKS DB
DLIL	29.73	472.29	4	1.3	473.298	23.28	20380000	1	11607	YS_1646_SSPD.raw	2	2	A0A220T1D5:A0A7D5A4C4:A0A5B8GUV4			PEAKS DB
KVF	29.72	392.242	3	-4.6	393.248	7.73	0	1	3835	YS_1646_SSPD.raw	0	0	A0A7D4ZZ15:A0A7D5A4I2:A0A5B8GX04:A0A220T1D7			PEAKS DB
WRL	29.7	473.275	3	1	474.283	0.01	126950000	1	953	YS_1646_SSPD.raw	1	1	A0A5B8GDL2:A0A220T1A3:A0A5B8GDE2:A0A385MID9			PEAKS DB
VLGF	29.65	434.253	4	0.9	435.261	21.91	9732000	1	10850	YS_1646_SSPD.raw	1	1	A0A220T1C6:A0A5B8GT68:A0A7D4VZ06			PEAKS DB
LHW	29.65	454.233	3	0.7	455.24	3.86	4253400	1	2108	YS_1646_SSPD.raw	1	1	E5FQ62			PEAKS DB
ILAY	29.6	478.279	4	1.6	479.287	7.36	5775600	1	3647	YS_1646_SSPD.raw	1	1	A0A7D4W1W5:A0A5B8GYN1:A0A220T1C3			PEAKS DB
FIAF	29.59	496.269	4	1.4	497.276	28.93	1333800	1	14342	YS_1646_SSPD.raw	1	1	A0A5B8GDL2			PEAKS DB
VVVL	29.56	428.3	4	0.5	429.307	12.73	25759000	1	6581	YS_1646_SSPD.raw	1	1	A0A5B8GC59:A0A220T1D4			PEAKS DB
LSGF	29.54	422.216	4	0.8	423.224	6.55	19214000	1	3186	YS_1646_SSPD.raw	2	2	E5FQ62			PEAKS DB
EDP	29.51	359.133	3	2.1	360.141	8.7	2491300	1	4321	YS_1646_SSPD.raw	1	1	A0A5B8GYV8:A0A7D4VYI5:A0A8F2YG69:A0A7D4W1W5:A0A220T1C0:A0A7D4W7N3:A0A5B8GUX9:A7UM84			PEAKS DB
VLLF	29.49	490.315	4	1.2	491.323	29.56	104900000	1	14865	YS_1646_SSPD.raw	5	5	A0A220T1A9:A0A5B8GC76:A0A7D5AMV2			PEAKS DB
VLIF	29.49	490.315	4	1.2	491.323	29.56	104900000	1	14865	YS_1646_SSPD.raw	5	5	A0A8F2YG44:A0A5B8GT54			PEAKS DB
TAVW	29.46	475.243	4	1.6	476.251	11.9	4910400	1	5941	YS_1646_SSPD.raw	1	1	A0A385MIJ0			PEAKS DB
AGVL	29.45	358.222	4	2.1	359.23	8.4	977100	1	4321	YS_1646_SSPD.raw	1	1	A0A220T1C0:A0A7D4W7N3:A0A5B8GUX9			PEAKS DB
LEGL	29.43	430.243	4	0.5	431.25	3.19	0	1	1556	YS_1646_SSPD.raw	0	0	A0A220T1A3:A0A5B8GDE2			PEAKS DB
LEGI	29.43	430.243	4	0.5	431.25	3.19	0	1	1556	YS_1646_SSPD.raw	0	0	A0A5B8GYV8:A0A7D4VYI5:A0A8F2YG69:A0A5B8GCC7:A0A7D4W3U5:A0A220T1B9			PEAKS DB
LLYI	29.42	520.326	4	1.6	521.334	25.66	10752000	1	12953	YS_1646_SSPD.raw	2	2	A0A220T1C2:A0A5B8GDJ2			PEAKS DB
LIYL	29.42	520.326	4	1.6	521.334	25.66	10752000	1	12953	YS_1646_SSPD.raw	2	2	A0A5B8GDD4			PEAKS DB
FGY	29.4	385.164	3	-0.1	386.171	5.5	1124800	1	2704	YS_1646_SSPD.raw	1	1	A0A8F2YG44:A0A5B8GDL2:A0A5B8GYL1:A0A7D4VYG6:A0A220T199:A0A220T1C6:A0A5B8GT68:A0A7D4VZ06			PEAKS DB
FEW	29.39	480.201	3	1.9	481.209	21.72	618480000	1	11020	YS_1646_SSPD.raw	1	1	A0A7D4W1W5			PEAKS DB
VLSF	29.38	464.264	4	0.8	465.271	16.63	82496000	1	8542	YS_1646_SSPD.raw	1	1	A0A5B8GYV8:A0A7D4VYI5:A0A8F2YG69:A0A5B8GDD4			PEAKS DB
LLIP	29.37	454.315	4	0.4	455.323	25.42	1233600000	1	12769	YS_1646_SSPD.raw	3	3	A0A7D4VYH7:A0A220T1C4:A0A5B8GY85			PEAKS DB
ILLP	29.37	454.315	4	0.4	455.323	25.42	1233600000	1	12769	YS_1646_SSPD.raw	3	3	A0A5B8GDL2:A0A220T1C6:A0A5B8GT68:A0A7D4VZ06:A0A5B8GC59:A0A220T1D4			PEAKS DB
ILIP	29.37	454.315	4	0.4	455.323	25.42	1233600000	1	12769	YS_1646_SSPD.raw	3	3	A0A7D4W1W5			PEAKS DB
IIIP	29.37	454.315	4	0.4	455.323	25.42	1233600000	1	12769	YS_1646_SSPD.raw	3	3	A0A8F2YG44			PEAKS DB
LIIP	29.37	454.315	4	0.4	455.323	25.42	1233600000	1	12769	YS_1646_SSPD.raw	3	3	A0A5B8GYV8			PEAKS DB
LILP	29.37	454.315	4	0.4	455.323	25.42	1233600000	1	12769	YS_1646_SSPD.raw	3	3	A0A220T1C8			PEAKS DB
IEII	29.36	486.305	4	1	487.313	22.5	1727400	1	11264	YS_1646_SSPD.raw	1	1	A0A7D4W1W5			PEAKS DB
LELI	29.36	486.305	4	1	487.313	22.5	1727400	1	11264	YS_1646_SSPD.raw	1	1	A0A5B8GDL2:A0A220T1F4			PEAKS DB
LEIL	29.36	486.305	4	1	487.313	22.5	1727400	1	11264	YS_1646_SSPD.raw	1	1	A0A7D5A0G5:A0A5B8GDM0:A0A220T1C2:A0A5B8GDJ2			PEAKS DB
VLGFG	29.35	491.274	5	1.7	492.282	15.76	2526000	1	7922	YS_1646_SSPD.raw	1	1	A0A220T1C6:A0A5B8GT68:A0A7D4VZ06			PEAKS DB
VASW	29.3	461.227	4	1	462.235	0.46	68574000	1	17	YS_1646_SSPD.raw	2	2	A0A385MID9			PEAKS DB
LLVYV	29.3	605.379	5	1.5	606.387	28.99	1162600	1	14397	YS_1646_SSPD.raw	1	1	A0A8F2YG44			PEAKS DB
PIGVPKVP	29.21	805.506	8	0.7	403.761	19.06	4884400	1	9488	YS_1646_SSPD.raw	1	1	A0A220T1A4:A0A5B8GV19			PEAKS DB
LNSYF	29.21	642.301	5	0.4	643.309	18.17	7634200	1	9085	YS_1646_SSPD.raw	1	1	A0A220T1D0:A0A5B8GV25			PEAKS DB
QLL	29.2	372.237	3	-0.1	373.245	7.62	32731000	1	4640	YS_1646_SSPD.raw	1	1	A0A7D4W1W5:A0A220T1D0:A0A5B8GV25:A0A220T1D3			PEAKS DB
QII	29.2	372.237	3	-0.1	373.245	7.62	32731000	1	4640	YS_1646_SSPD.raw	1	1	A0A5B8GDL2:A0A5B8GDD4:A0A220T1A9:A0A5B8GC76:A0A7D5AMV2:A0A5B8GUX0:A0A220T1A8			PEAKS DB
QIL	29.2	372.237	3	-0.1	373.245	7.62	32731000	1	4640	YS_1646_SSPD.raw	1	1	A0A5B8GYV8:A0A7D4VYI5:A0A8F2YG69:A0A5B8GYL1:A0A7D4VYG6:A0A220T199:A0A5B8GCC7:A0A7D4W3U5:A0A220T1B9:A0A220T1C2:A0A5B8GDJ2:E5FQ62			PEAKS DB
QLI	29.2	372.237	3	-0.1	373.245	7.62	32731000	1	4640	YS_1646_SSPD.raw	1	1	A0A5B8GYN1:A0A220T1C3:A0A5B8GY70:A0A220T1A4:A0A5B8GV19:E5FQ61			PEAKS DB
VSIY	29.2	480.258	4	0.6	481.266	6.27	114520000	1	3563	YS_1646_SSPD.raw	1	1	A0A7D5A0G5:A0A5B8GDM0			PEAKS DB
PAE	29.19	315.143	3	0.3	316.15	8.25	2168300	1	4106	YS_1646_SSPD.raw	1	1	A0A650FP56			PEAKS DB
FTY	29.19	429.19	3	1.2	430.198	8.61	7227700	1	4256	YS_1646_SSPD.raw	1	1	A0A5B8GYV8:A0A7D4VYI5:A0A8F2YG69:A0A7D4W1W5:A0A5B8GYL1:A0A7D4VYG6:A0A220T199			PEAKS DB
IVFQ	29.15	505.29	4	1.2	506.298	13.95	4230700	1	6949	YS_1646_SSPD.raw	1	1	A0A7D4VYF6:A0A220T1C7:A0A5B8GYD2			PEAKS DB
KGAL	29.1	387.248	4	-3.9	388.254	15.21	11382000	1	7509	YS_1646_SSPD.raw	1	1	A0A5B8GYL1:A0A7D4VYG6:A0A220T199:A0A220T1C8:A0A5B8GUZ2:A0A7D5A5F3:A0A220T1D9			PEAKS DB
LVLK	29.09	471.342	4	2.4	472.351	4.62	1177100	1	1982	YS_1646_SSPD.raw	1	1	A0A220T1C8			PEAKS DB
LALP	29.07	412.269	4	0.6	413.276	18.2	111900000	1	9169	YS_1646_SSPD.raw	2	2	A0A5B8GYV8:A0A7D4VYI5:A0A8F2YG69:A0A5B8GDL2			PEAKS DB
GFH	29.04	359.159	3	1.6	360.167	6.33	3873400	1	3137	YS_1646_SSPD.raw	1	1	A0A7D4W1W5:A0A7D4ZZ15:A0A5B8GYL1:A0A7D4VYG6:A0A220T199:A0A220T1C0:A0A7D4W7N3:A0A5B8GUX9:A0A5B8GY70			PEAKS DB
LFVP	29.04	474.284	4	0.8	475.292	20.98	2013300	1	10440	YS_1646_SSPD.raw	1	1	A0A5B8GYV8:A0A7D4VYI5:A0A8F2YG69:A0A220T1C0:A0A7D4W7N3:A0A5B8GUX9			PEAKS DB
FGPI	29.02	432.237	4	1.3	433.245	17.34	2363100	1	8682	YS_1646_SSPD.raw	1	1	A0A220T1A3:A0A5B8GDE2			PEAKS DB
KNP	29.02	357.201	3	1.1	358.209	4.55	20983000	1	2021	YS_1646_SSPD.raw	1	1	A0A5B8GCC7:A0A7D4W3U5:A0A220T1B9:H9CDX2			PEAKS DB
LVAP	29.01	398.253	4	-0.4	399.26	0.55	14236000	1	61	YS_1646_SSPD.raw	1	1	A0A7D4W1W5			PEAKS DB
WIPF	29	561.295	4	0.7	562.303	44.58	5924000	1	21953	YS_1646_SSPD.raw	2	2	A0A5B8GY70			PEAKS DB
VFNSY	28.99	628.286	5	2.2	629.294	9.13	1516100	1	4575	YS_1646_SSPD.raw	1	1	A0A5B8GYV8:A0A7D4VYI5			PEAKS DB
FVVI	28.98	476.3	4	1.4	477.308	24.9	1029000000	1	12352	YS_1646_SSPD.raw	2	2	A0A5B8GDD4			PEAKS DB
LNSYL	28.98	608.317	5	1.6	609.325	14.01	32819000	1	6834	YS_1646_SSPD.raw	1	1	A0A8F2YG69			PEAKS DB
ILFD	28.96	506.274	4	1.7	507.282	22.75	6036900	1	11323	YS_1646_SSPD.raw	1	1	A0A5B8GYV8:A0A7D4VYI5:A0A8F2YG69			PEAKS DB
IAGF	28.92	406.222	4	0.3	407.229	11.61	11671000	1	5770	YS_1646_SSPD.raw	1	1	A0A5B8GYL1:A0A7D4VYG6:A0A220T199			PEAKS DB
LAGF	28.92	406.222	4	0.3	407.229	11.61	11671000	1	5770	YS_1646_SSPD.raw	1	1	A0A7D5A0G5:A0A5B8GDM0			PEAKS DB
AIWDP	28.9	600.291	5	-1.2	601.297	21.96	2071800	1	11005	YS_1646_SSPD.raw	1	1	A0A5B8GYL1:A0A7D4VYG6:A0A220T199			PEAKS DB
VVIR	28.89	485.333	4	2.9	486.341	15.7	2374100	1	7846	YS_1646_SSPD.raw	1	1	A0A7D4W1W5			PEAKS DB
LTVA	28.88	402.248	4	0.9	403.255	0.29	19831000	1	1223	YS_1646_SSPD.raw	1	1	A0A220T1A9:A0A5B8GC76:A0A7D5AMV2			PEAKS DB
LLTI	28.88	458.31	4	2	459.319	14.42	1707000	1	7220	YS_1646_SSPD.raw	1	1	A0A7D4W1W5:A0A5B8GYN1:A0A220T1C3			PEAKS DB
ILTL	28.88	458.31	4	2	459.319	14.42	1707000	1	7220	YS_1646_SSPD.raw	1	1	A0A5B8GYL1:A0A7D4VYG6:A0A220T199			PEAKS DB
IITL	28.88	458.31	4	2	459.319	14.42	1707000	1	7220	YS_1646_SSPD.raw	1	1	A0A8F2YG44			PEAKS DB
LITI	28.88	458.31	4	2	459.319	14.42	1707000	1	7220	YS_1646_SSPD.raw	1	1	A0A7D5A0G5:A0A5B8GDM0			PEAKS DB
IITI	28.88	458.31	4	2	459.319	14.42	1707000	1	7220	YS_1646_SSPD.raw	1	1	A0A5B8GUX0:A0A220T1A8			PEAKS DB
EVT	28.88	347.169	3	2.7	348.178	28.57	107710	1	14212	YS_1646_SSPD.raw	1	1	A0A220T1A3:A0A5B8GDE2			PEAKS DB
TLIG	28.87	402.248	4	0.9	403.255	0.29	19831000	1	611	YS_1646_SSPD.raw	1	1	A0A7D4W1W5			PEAKS DB
TLLG	28.87	402.248	4	0.9	403.255	0.29	19831000	1	611	YS_1646_SSPD.raw	1	1	A0A5B8GYL1:A0A7D4VYG6:A0A220T199:A0A220T1A3:A0A5B8GDE2			PEAKS DB
TILG	28.87	402.248	4	0.9	403.255	0.29	19831000	1	611	YS_1646_SSPD.raw	1	1	A0A7D5A0G5:A0A5B8GDM0:A0A5B8GCC7:A0A7D4W3U5:A0A220T1B9:A0A220T1C6:A0A5B8GT68:A0A7D4VZ06			PEAKS DB
VILAQ	28.86	542.343	5	0.9	543.351	10.49	1805800	1	5256	YS_1646_SSPD.raw	1	1	A0A220T1C8			PEAKS DB
VFYVLIFLVF	28.82	1258.74	10	-4.2	630.373	52.32	1236200	1	25642	YS_1646_SSPD.raw	1	1	A0A8F2YG44			PEAKS DB
ILGAI	28.81	485.321	5	1.4	486.329	20.45	1659800	1	10271	YS_1646_SSPD.raw	1	1	A0A220T1D0:A0A5B8GV25			PEAKS DB
LLLF	28.81	504.331	4	1.2	505.339	37.68	119820000	1	18872	YS_1646_SSPD.raw	3	3	A0A8F2YG44:A0A5B8GDL2:A0A220T1C0:A0A7D4W7N3:A0A5B8GUX9:A0A220T1C8			PEAKS DB
ILLF	28.81	504.331	4	1.2	505.339	37.68	119820000	1	18872	YS_1646_SSPD.raw	3	3	A0A5B8GYV8:A0A7D4VYI5:A0A8F2YG69:A0A5B8GDD4:A0A650FP56			PEAKS DB
LILF	28.81	504.331	4	1.2	505.339	37.68	119820000	1	18872	YS_1646_SSPD.raw	3	3	A0A220T1D0:A0A5B8GV25			PEAKS DB
ILIF	28.81	504.331	4	1.2	505.339	37.68	119820000	1	18872	YS_1646_SSPD.raw	3	3	A0A7D5A0G5:A0A5B8GDM0			PEAKS DB
IISH	28.8	468.27	4	0.5	235.142	4.18	7725100	1	1607	YS_1646_SSPD.raw	1	1	A0A5B8GDL2:A0A7D4ZZ15:A0A5B8GYL1:A0A7D4VYG6:A0A220T199			PEAKS DB
WITP	28.79	515.274	4	1.4	516.282	18.29	15901000	1	9094	YS_1646_SSPD.raw	1	1	A0A7D4W1W5			PEAKS DB
MAK	28.75	348.183	3	-2.4	349.19	3.7	0	1	1803	YS_1646_SSPD.raw	0	0	A0A5B8GY70:A0A8F3BPB6:A0A220T1A0			PEAKS DB
LDW	28.71	432.201	3	1.1	433.209	16.33	702590	1	8171	YS_1646_SSPD.raw	1	1	A0A5B8GYV8:A0A7D4VYI5:A0A8F2YG69			PEAKS DB
IDW	28.71	432.201	3	1.1	433.209	16.33	702590	1	8171	YS_1646_SSPD.raw	1	1	A0A7D4W1W5			PEAKS DB
FEY	28.7	457.185	3	1.5	458.193	9.15	86275000	1	4384	YS_1646_SSPD.raw	1	1	A0A5B8GYV8:A0A7D4VYI5:A0A8F2YG69:A0A220T1A3:A0A5B8GDE2:A0A5B8GC59:A0A220T1D4			PEAKS DB
IIWT	28.69	531.306	4	1.4	532.314	22.35	4424800	1	11173	YS_1646_SSPD.raw	1	1	A0A220T1D0:A0A5B8GV25			PEAKS DB
IVVG	28.68	386.253	4	1.7	387.261	7.43	1801500	1	3501	YS_1646_SSPD.raw	1	1	A0A5B8GYV8:A0A7D4VYI5:A0A8F2YG69:A0A220T1A3:A0A5B8GDE2			PEAKS DB
LVVG	28.68	386.253	4	1.7	387.261	7.43	1801500	1	3501	YS_1646_SSPD.raw	1	1	A0A220T1C8			PEAKS DB
IVFS	28.67	464.264	4	1.3	465.271	13.86	58555000	1	7004	YS_1646_SSPD.raw	1	1	A0A220T1B0			PEAKS DB
LVFS	28.67	464.264	4	1.3	465.271	13.86	58555000	1	7004	YS_1646_SSPD.raw	1	1	A0A8F2YG44			PEAKS DB
LHL	28.66	381.238	3	0.3	382.245	10.58	12039000	1	5057	YS_1646_SSPD.raw	1	1	A0A5B8GYV8:A0A7D4VYI5:A0A8F2YG69:A0A7D4W1W5:A0A5B8GYL1:A0A7D4VYG6:A0A220T199:A0A7D5A0G5:A0A5B8GDM0:A0A5B8GDD4:A0A385MID9:A0A220T1C6:A0A5B8GT68:A0A7D4VZ06:A0A5B8GT54			PEAKS DB
IHL	28.66	381.238	3	0.3	382.245	10.58	12039000	1	5057	YS_1646_SSPD.raw	1	1	A0A220T1B0:A0A220T1A3:A0A5B8GDE2:A0A5B8GYN1:A0A220T1C3:A0A220T1D0:A0A5B8GV25:A0A5B8GYJ9:A0A220T1C5			PEAKS DB
LHI	28.66	381.238	3	0.3	382.245	10.58	12039000	1	5057	YS_1646_SSPD.raw	1	1	A0A7D4ZZ29:A0A0F7EW32			PEAKS DB
IAIE	28.64	444.258	4	0.5	445.266	6.2	13679000	1	3380	YS_1646_SSPD.raw	1	1	A0A220T1A3:A0A5B8GDE2			PEAKS DB
FAN(+.98)PF	28.63	595.264	5	1.5	596.272	27.05	1675200	1	13520	YS_1646_SSPD.raw	1	1	A0A5B8GC55:A0A7D5ABU8:A0A220T1E9	Deamidation (NQ)	N3:Deamidation (NQ):1000.00	PEAKS DB
PYF	28.61	425.195	3	8.9	426.206	12.05	2987400	1	6047	YS_1646_SSPD.raw	1	1	A0A5B8GYN1:A0A220T1C3:A0A220T1C6:A0A5B8GT68:A0A7D4VZ06			PEAKS DB
LLVVE	28.61	571.358	5	0	572.365	16.95	1471100	1	8502	YS_1646_SSPD.raw	1	1	A0A220T1D3			PEAKS DB
ILLN	28.6	471.306	4	1.7	472.314	12.11	20912000	1	6022	YS_1646_SSPD.raw	2	2	A0A7D4W1W5:A0A220T1C0:A0A7D4W7N3:A0A5B8GUX9:A0A220T1D0:A0A5B8GV25			PEAKS DB
LIIN	28.6	471.306	4	1.7	472.314	12.11	20912000	1	6022	YS_1646_SSPD.raw	2	2	A0A5B8GYV8:A0A7D4VYI5:A0A8F2YG69			PEAKS DB
LILN	28.6	471.306	4	1.7	472.314	12.11	20912000	1	6022	YS_1646_SSPD.raw	2	2	A0A5B8GYJ9:A0A220T1C5:A0A220T1F4			PEAKS DB
VVDLT	28.51	545.306	5	1.3	546.314	7.28	1747000	1	3602	YS_1646_SSPD.raw	1	1	A0A1B0PAI3:A0A1B0PFK3:A0A1B0PHP6:A0A1B0PDZ0:A0A1B0PAI1:A0A1C6ZST7:A0A1C6ZST8			PEAKS DB
FFI	28.49	425.231	3	1	426.239	29.86	29877000	1	15005	YS_1646_SSPD.raw	1	1	A0A7D4W1W5:A0A5B8GDL2:A0A5B8GYL1:A0A7D4VYG6:A0A220T199			PEAKS DB
FFL	28.49	425.231	3	1	426.239	29.86	29877000	1	15005	YS_1646_SSPD.raw	1	1	A0A5B8GYV8:A0A7D4VYI5:A0A8F2YG69:A0A8F2YG44:A0A7D4ZZ15:A0A220T1D0:A0A5B8GV25:A0A220T1C6:A0A5B8GT68:A0A7D4VZ06:A0A7D4VYF6:A0A220T1C7:A0A5B8GYD2:A0A220T1G0			PEAKS DB
VATDPVVSF	28.48	933.481	9	2.3	934.49	29.89	347610	1	14879	YS_1646_SSPD.raw	1	1	H9CDX2			PEAKS DB
LLVY	28.48	506.31	4	1.1	507.318	17.29	12018000	1	8632	YS_1646_SSPD.raw	1	1	A0A8F2YG44			PEAKS DB
IVFL	28.48	490.315	4	0.8	491.323	34.51	62691000	1	17185	YS_1646_SSPD.raw	2	2	A0A5B8GY70			PEAKS DB
LVFL	28.48	490.315	4	0.8	491.323	34.51	62691000	1	17185	YS_1646_SSPD.raw	2	2	A0A220T1D0:A0A5B8GV25:A0A1B0PCQ1:A0A1B0PAA2:A0A1B0PAB0:A0A1B0PCP1			PEAKS DB
VLAN	28.45	415.243	4	1.4	416.251	21.45	721290	1	10682	YS_1646_SSPD.raw	1	1	A0A220T1C8			PEAKS DB
LSPAI	28.44	499.301	5	-0.2	500.308	12.46	29282000	1	6198	YS_1646_SSPD.raw	1	1	A0A220T1A3:A0A5B8GDE2			PEAKS DB
EIIQ	28.38	501.28	4	1.3	502.288	2.42	0	1	1183	YS_1646_SSPD.raw	0	0	A0A5B8GYV8:A0A7D4VYI5:A0A8F2YG69			PEAKS DB
EILQ	28.38	501.28	4	1.3	502.288	2.42	0	1	1183	YS_1646_SSPD.raw	0	0	A0A220T1A3:A0A5B8GDE2			PEAKS DB
VPEKPM(+15.99)YEQGLILL	28.38	1644.88	14	-2.6	823.445	50.39	412420	1	24785	YS_1646_SSPD.raw	1	1	A0A220T1C6:A0A5B8GT68:A0A7D4VZ06	Oxidation (M)	M6:Oxidation (M):1000.00	PEAKS DB
FLF	28.36	425.231	3	1	426.239	29.86	38385000	1	14477	YS_1646_SSPD.raw	2	2	A0A5B8GYV8:A0A7D4VYI5:A0A8F2YG69:A0A8F2YG44:A0A7D4ZZ15:A0A5B8GYL1:A0A7D4VYG6:A0A220T199:A0A7D5A0G5:A0A5B8GDM0:A0A220T1C6:A0A5B8GT68:A0A7D4VZ06:A0A7D4ZZ29:A0A0F7EW32:A0A5B8GC59:A0A220T1D4:A0A5B8GYP0:A0A7D4VYH5:A0A220T1H7			PEAKS DB
FIF	28.36	425.231	3	1	426.239	29.86	38385000	1	14477	YS_1646_SSPD.raw	2	2	A0A7D4W1W5:A0A5B8GDD4:A0A5B8GUZ2:A0A7D5A5F3:A0A220T1D9:A0A220T1H0:A0A7D5A4H4:A0A5B8GUS8			PEAKS DB
LLFR	28.34	547.348	4	0.5	274.682	15.81	7265600	1	7916	YS_1646_SSPD.raw	2	2	A0A7D5A0G5:A0A5B8GDM0			PEAKS DB
ILFR	28.34	547.348	4	0.5	274.682	15.81	7265600	1	7916	YS_1646_SSPD.raw	2	2	A0A650FP56:A0A220T1D3			PEAKS DB
KVALV	28.33	528.364	5	-4.1	529.369	25.06	7308500	1	12560	YS_1646_SSPD.raw	1	1	A0A220T1A9:A0A5B8GC76:A0A7D5AMV2			PEAKS DB
LEDL	28.3	488.248	4	1	489.256	2.74	0	1	1338	YS_1646_SSPD.raw	0	0	A0A5B8GYV8:A0A7D4VYI5:A0A8F2YG69:A0A7D4ZZ29:A0A0F7EW32			PEAKS DB
LEDI	28.3	488.248	4	1	489.256	2.74	0	1	1338	YS_1646_SSPD.raw	0	0	A0A220T1C6:A0A5B8GT68:A0A7D4VZ06			PEAKS DB
EALVYT	28.26	694.354	6	1.8	695.362	10.31	2583000	1	5132	YS_1646_SSPD.raw	1	1	A0A5B8GC97:A0A220T1H6			PEAKS DB
ALLP	28.23	412.269	4	0.3	413.276	17.41	103010000	1	8898	YS_1646_SSPD.raw	4	4	A0A7D4ZZ15:A0A5B8GC59:A0A220T1D4			PEAKS DB
AIIP	28.23	412.269	4	0.3	413.276	17.41	103010000	1	8898	YS_1646_SSPD.raw	4	4	A0A7D4VYF6:A0A220T1C7:A0A5B8GYD2			PEAKS DB
VLLL	28.21	456.331	4	0.6	457.339	24.22	383920000	1	12316	YS_1646_SSPD.raw	4	4	A0A8F2YG44			PEAKS DB
VLIL	28.21	456.331	4	0.6	457.339	24.22	383920000	1	12316	YS_1646_SSPD.raw	4	4	A0A7D4ZZ15:A0A220T1D0:A0A5B8GV25:A0A220T1C8:A0A5B8GUZ2:A0A7D5A5F3:A0A220T1D9			PEAKS DB
VILI	28.21	456.331	4	0.6	457.339	24.22	383920000	1	12316	YS_1646_SSPD.raw	4	4	A0A650FP56			PEAKS DB
ELSL	28.21	460.253	4	1.1	461.261	3.1	0	1	1513	YS_1646_SSPD.raw	0	0	A0A5B8GY70			PEAKS DB
ELSI	28.21	460.253	4	1.1	461.261	3.1	0	1	1513	YS_1646_SSPD.raw	0	0	A0A5B8GYV8:A0A7D4VYI5:A0A8F2YG69:A0A8F3BPB6:A0A220T1A0			PEAKS DB
DRL	28.15	402.223	3	5.7	403.232	13.79	0	1	6892	YS_1646_SSPD.raw	0	0	A0A220T1A9:A0A5B8GC76:A0A7D5AMV2:A0A385MID9			PEAKS DB
DRI	28.15	402.223	3	5.7	403.232	13.79	0	1	6892	YS_1646_SSPD.raw	0	0	A0A5B8GYV8:A0A7D4VYI5:A0A8F2YG69:A0A5B8GDL2:A0A220T1C8:A0A8F3BPB6:A0A220T1A0:H9CDX2:E5FQ61			PEAKS DB
VYF	28.15	427.211	3	1	428.218	12.17	12121000	1	6034	YS_1646_SSPD.raw	1	1	A0A220T1C8			PEAKS DB
FVY	28.14	427.211	3	1.1	428.218	10.69	8799600	1	5359	YS_1646_SSPD.raw	1	1	A0A5B8GYV8:A0A7D4VYI5:A0A8F2YG69:A0A220T1H0:A0A7D5A4H4:A0A5B8GUS8			PEAKS DB
VFY	28.12	427.211	3	2.6	428.219	9.59	16876000	1	4698	YS_1646_SSPD.raw	1	1	A0A5B8GYV8:A0A7D4VYI5:A0A8F2YG69:A0A8F2YG44:A0A5B8GUX0:A0A220T1A8			PEAKS DB
IILTP	28.1	555.363	5	0.5	556.371	22.47	2018600	1	11244	YS_1646_SSPD.raw	1	1	A0A5B8GDL2			PEAKS DB
ALIV	28.07	414.284	4	-0.2	415.291	14.86	82947000	1	7100	YS_1646_SSPD.raw	2	2	A0A220T1A9:A0A5B8GC76:A0A7D5AMV2			PEAKS DB
ALLV	28.07	414.284	4	-0.2	415.291	14.86	82947000	1	7100	YS_1646_SSPD.raw	2	2	A0A5B8GYN1:A0A220T1C3			PEAKS DB
FVIR	28.06	533.332	4	0.4	534.34	1.1	651590000	1	2051	YS_1646_SSPD.raw	3	3	A0A220T1A3:A0A5B8GDE2			PEAKS DB
GHI	28.03	325.175	3	1.2	326.183	9	6389400	1	4470	YS_1646_SSPD.raw	1	1	A0A5B8GYV8:A0A7D4VYI5:A0A8F2YG69:A0A220T1B0:A0A220T1A3:A0A5B8GDE2:A7UM84			PEAKS DB
GHL	28.03	325.175	3	1.2	326.183	9	6389400	1	4470	YS_1646_SSPD.raw	1	1	A0A8F2YG44:A0A5B8GYL1:A0A7D4VYG6:A0A220T199:A0A220T1C6:A0A5B8GT68:A0A7D4VZ06			PEAKS DB
LTAF	28.01	450.248	4	1.8	451.256	10.46	4781600	1	5287	YS_1646_SSPD.raw	1	1	A0A8F2YG44			PEAKS DB
LLL	27.98	357.263	3	0.7	358.27	15.25	212120000	1	7465	YS_1646_SSPD.raw	4	4	A0A8F2YG44:A0A7D4W1W5:A0A220T1C0:A0A7D4W7N3:A0A5B8GUX9:A0A7D4ZZ29:A0A0F7EW32:A0A5B8GC55:A0A7D5ABU8:A0A220T1E9			PEAKS DB
ILI	27.98	357.263	3	0.7	358.27	15.25	212120000	1	7465	YS_1646_SSPD.raw	4	4	A0A5B8GYL1:A0A7D4VYG6:A0A220T199			PEAKS DB
ILL	27.98	357.263	3	0.7	358.27	15.25	212120000	1	7465	YS_1646_SSPD.raw	4	4	A0A1B0PCQ1:A0A1B0PAA2:A0A1B0PAB0:A0A1B0PCP1			PEAKS DB
IIL	27.98	357.263	3	0.7	358.27	15.25	212120000	1	7465	YS_1646_SSPD.raw	4	4	A0A7D4VYH7:A0A220T1C4:A0A5B8GY85			PEAKS DB
LIL	27.98	357.263	3	0.7	358.27	15.25	212120000	1	7465	YS_1646_SSPD.raw	4	4	A0A7D4ZZ15:A0A7D5A0G5:A0A5B8GDM0:A0A220T1A9:A0A5B8GC76:A0A7D5AMV2:A0A220T1C6:A0A5B8GT68:A0A7D4VZ06:A0A8F3BPB6:A0A220T1A0:A0A220T1D5:A0A7D5A4C4:A0A5B8GUV4:A0A220T1F4			PEAKS DB
LII	27.98	357.263	3	0.7	358.27	15.25	212120000	1	7465	YS_1646_SSPD.raw	4	4	A0A385MID9:A0A5B8GUX0:A0A220T1A8:A0A5B8GUZ2:A0A7D5A5F3:A0A220T1D9:A0A7D4W7Q6:A0A220T1D2:A0A5B8GV56			PEAKS DB
III	27.98	357.263	3	0.7	358.27	15.25	212120000	1	7465	YS_1646_SSPD.raw	4	4	A0A220T1A3:A0A5B8GDE2			PEAKS DB
LVEF	27.97	506.274	4	2.2	507.282	17.6	1536900	1	8788	YS_1646_SSPD.raw	1	1	A0A5B8GUX0:A0A220T1A8			PEAKS DB
ILEAEELLKL	27.96	1169.69	10	1.3	585.853	47.9	102230	1	23571	YS_1646_SSPD.raw	1	1	A0A220T1A4:A0A5B8GV19			PEAKS DB
VLIR	27.93	499.348	4	-0.5	250.681	0.29	295070000	1	1497	YS_1646_SSPD.raw	2	2	A0A5B8GYV8:A0A7D4VYI5:A0A8F2YG69			PEAKS DB
LFLR	27.87	547.348	4	0	274.681	12.97	5723600	1	6674	YS_1646_SSPD.raw	1	1	A0A5B8GDD4			PEAKS DB
ANR	27.85	359.192	3	0.7	360.199	27.66	0	1	13795	YS_1646_SSPD.raw	0	0	A0A220T1A3:A0A5B8GDE2:A0A220T1C0:A0A7D4W7N3:A0A5B8GUX9:A0A7D4ZZ29:A0A0F7EW32:A0A7D4W7Q6:A0A220T1D2:A0A5B8GV56			PEAKS DB
RFP	27.84	418.233	3	0.6	419.24	11.9	31363000	1	6182	YS_1646_SSPD.raw	1	1	A0A7D4ZZ15:A0A5B8GYL1:A0A7D4VYG6:A0A220T199			PEAKS DB
VFM	27.81	395.188	3	-0.1	396.195	6.62	3320100	1	3317	YS_1646_SSPD.raw	1	1	A0A385MIJ0:A0A7D4VYH7:A0A220T1C4:A0A5B8GY85:A0A220T1A4:A0A5B8GV19:A0A220T1B5:A0A5B8GYK4			PEAKS DB
IPR	27.8	384.248	3	8.4	385.259	58.1	122480	1	28453	YS_1646_SSPD.raw	1	1	A0A5B8GYV8:A0A7D4VYI5:A0A8F2YG69			PEAKS DB
LPR	27.8	384.248	3	8.4	385.259	58.1	122480	1	28453	YS_1646_SSPD.raw	1	1	A0A220T1A3:A0A5B8GDE2:A0A220T1C0:A0A7D4W7N3:A0A5B8GUX9			PEAKS DB
VLYL	27.8	506.31	4	2.4	507.319	21.33	223920000	1	10812	YS_1646_SSPD.raw	4	4	A0A650FP56			PEAKS DB
VALVY	27.76	563.332	5	0.2	564.339	18.48	5065000	1	9183	YS_1646_SSPD.raw	1	1	A0A220T1A9:A0A5B8GC76:A0A7D5AMV2			PEAKS DB
LWR	27.74	473.275	3	2.9	474.284	9.28	674530	1	4665	YS_1646_SSPD.raw	1	1	A0A7D4ZZ15			PEAKS DB
AQR	27.72	373.207	3	4.1	374.216	8.64	93500	1	4294	YS_1646_SSPD.raw	1	1	A0A5B8GYV8:A0A7D4VYI5:A0A8F2YG69:A0A220T1A9:A0A5B8GC76:A0A7D5AMV2			PEAKS DB
LLDW	27.72	545.285	4	3.4	546.294	12.77	737810	1	6385	YS_1646_SSPD.raw	1	1	A0A5B8GYV8:A0A7D4VYI5:A0A8F2YG69			PEAKS DB
LAVF	27.7	448.269	4	-0.2	449.276	19.67	4335700	1	9851	YS_1646_SSPD.raw	1	1	A0A5B8GYL1:A0A7D4VYG6:A0A220T199:A0A220T1B0:A0A1B0PCQ1:A0A1B0PAA2:A0A1B0PAB0:A0A1B0PCP1			PEAKS DB
IAVF	27.7	448.269	4	-0.2	449.276	19.67	4335700	1	9851	YS_1646_SSPD.raw	1	1	A0A220T1C0:A0A7D4W7N3:A0A5B8GUX9			PEAKS DB
TIRG	27.7	445.265	4	7.6	446.276	60	0	1	29343	YS_1646_SSPD.raw	0	0	A0A220T1A9:A0A5B8GC76:A0A7D5AMV2			PEAKS DB
TLRG	27.7	445.265	4	7.6	446.276	60	0	1	29343	YS_1646_SSPD.raw	0	0	A0A5B8GC59:A0A220T1D4			PEAKS DB
IVVL	27.66	442.315	4	0.9	443.323	20.45	247020000	1	10233	YS_1646_SSPD.raw	3	3	A0A5B8GDL2			PEAKS DB
LVVI	27.66	442.315	4	0.9	443.323	20.45	247020000	1	10233	YS_1646_SSPD.raw	3	3	A0A5B8GY70			PEAKS DB
IFKI	27.65	519.342	4	1	260.679	15.81	8254300	1	7980	YS_1646_SSPD.raw	3	3	A0A5B8GYV8:A0A7D4VYI5:A0A8F2YG69			PEAKS DB
LFKL	27.65	519.342	4	1	260.679	15.81	8254300	1	7980	YS_1646_SSPD.raw	3	3	A0A8F3BPB6:A0A220T1A0			PEAKS DB
TVVI	27.63	430.279	4	0.7	431.287	13.83	23550000	1	6805	YS_1646_SSPD.raw	1	1	A0A220T1H0:A0A7D5A4H4:A0A5B8GUS8			PEAKS DB
TVVL	27.63	430.279	4	0.7	431.287	13.83	23550000	1	6805	YS_1646_SSPD.raw	1	1	A0A220T1B0:A0A385MIJ0			PEAKS DB
WFF	27.62	498.227	3	0.7	499.234	41.55	226980	1	20564	YS_1646_SSPD.raw	1	1	A0A5B8GYV8:A0A7D4VYI5:A0A8F2YG69:A0A5B8GDD4:A0A220T1C0:A0A7D4W7N3:A0A5B8GUX9			PEAKS DB
VGRN(+.98)GMKRVLPVGNHLQDWSLKTSLM(+15.99)GILN(+.98)LT	27.6	3564.89	32	2.5	595.157	41.14	1267800	1	20384	YS_1646_SSPD.raw	1	1	A0A385MID9	Deamidation (NQ); Oxidation (M)	N4:Deamidation (NQ):29.98;M26:Oxidation (M):21.25;N30:Deamidation (NQ):0.00	PEAKS DB
TEIF	27.56	508.253	4	-8.7	509.256	5.81	0	1	2861	YS_1646_SSPD.raw	0	0	A0A7D4ZZ29:A0A0F7EW32			PEAKS DB
IPSY	27.56	478.243	4	3.1	479.252	10.16	4359700	1	5055	YS_1646_SSPD.raw	1	1	A0A220T1D3			PEAKS DB
LPSY	27.56	478.243	4	3.1	479.252	10.16	4359700	1	5055	YS_1646_SSPD.raw	1	1	A0A220T1A3:A0A5B8GDE2			PEAKS DB
TVPL	27.55	428.264	4	0.5	429.271	9.15	94886000	1	4672	YS_1646_SSPD.raw	1	1	A0A385MIJ0			PEAKS DB
LVLV	27.54	442.315	4	0.9	443.323	20.45	247020000	1	10498	YS_1646_SSPD.raw	3	3	A0A5B8GYV8:A0A7D4VYI5:A0A8F2YG69:A0A8F2YG44:A0A220T1D0:A0A5B8GV25			PEAKS DB
IAAF	27.53	420.237	4	1.5	421.245	14.14	3752400	1	6986	YS_1646_SSPD.raw	1	1	H9CDX2:E5FQ61			PEAKS DB
LAAF	27.53	420.237	4	1.5	421.245	14.14	3752400	1	6986	YS_1646_SSPD.raw	1	1	A0A7D4ZZ29:A0A0F7EW32			PEAKS DB
NPR	27.49	385.207	3	1.4	386.215	8.1	0	1	4024	YS_1646_SSPD.raw	0	0	A0A5B8GDD4:A0A220T1C8:A0A5B8GYJ9:A0A220T1C5:A0A7D5A4I2:A0A5B8GX04:A0A220T1D7			PEAKS DB
SYF	27.49	415.174	3	0.3	416.182	8.05	12669000	1	4076	YS_1646_SSPD.raw	1	1	A0A220T1D0:A0A5B8GV25			PEAKS DB
LLIPF	27.48	601.384	5	2.5	602.393	49.91	1270000	1	24478	YS_1646_SSPD.raw	1	1	A0A7D4VYH7:A0A220T1C4:A0A5B8GY85			PEAKS DB
LIGHI	27.46	551.343	5	3.3	552.352	9.02	29612000	1	4412	YS_1646_SSPD.raw	1	1	A0A5B8GYV8:A0A7D4VYI5:A0A8F2YG69			PEAKS DB
ALLVI	27.43	527.368	5	1	528.376	33.7	4887800	1	16708	YS_1646_SSPD.raw	1	1	A0A5B8GYN1:A0A220T1C3			PEAKS DB
AGLF	27.39	406.222	4	0.9	407.229	11.04	23848000	1	5443	YS_1646_SSPD.raw	1	1	A0A220T1B0:A0A5B8GYP0:A0A7D4VYH5:A0A220T1H7			PEAKS DB
AGIF	27.39	406.222	4	0.9	407.229	11.04	23848000	1	5443	YS_1646_SSPD.raw	1	1	A0A8F2YG44:A0A7D4ZYY4			PEAKS DB
FYIL	27.39	554.31	4	0.6	555.318	37.78	163570	1	18734	YS_1646_SSPD.raw	1	1	A0A220T1D0:A0A5B8GV25			PEAKS DB
ERL	27.38	416.238	3	0.6	417.246	9.76	6665900	1	4850	YS_1646_SSPD.raw	1	1	A0A5B8GYL1:A0A7D4VYG6:A0A220T199:A0A220T1A4:A0A5B8GV19:A0A220T1B5:A0A5B8GYK4:E5FQ61			PEAKS DB
ERI	27.38	416.238	3	0.6	417.246	9.76	6665900	1	4850	YS_1646_SSPD.raw	1	1	A0A5B8GYV8:A0A7D4VYI5:A0A8F2YG69:A0A7D4W1W5:A0A220T1A3:A0A5B8GDE2:A0A5B8GDD4:A0A220T1A9:A0A5B8GC76:A0A7D5AMV2:A0A385MID9:A0A5B8GUX0:A0A220T1A8			PEAKS DB
LIWP	27.38	527.311	4	0.9	528.318	33.5	8619800	1	16592	YS_1646_SSPD.raw	1	1	A0A385MIJ0			PEAKS DB
ERF	27.32	450.223	3	2	451.231	9.25	8604900	1	4552	YS_1646_SSPD.raw	1	1	A0A5B8GYV8:A0A7D4VYI5:A0A8F2YG69:A0A220T1A9:A0A5B8GC76:A0A7D5AMV2:A0A5B8GUX0:A0A220T1A8:A0A7D4W7Q6:A0A220T1D2:A0A5B8GV56			PEAKS DB
KFT	27.3	394.222	3	2.1	395.23	4.94	2216600	1	2539	YS_1646_SSPD.raw	1	1	A0A220T1C0:A0A7D4W7N3:A0A5B8GUX9			PEAKS DB
VLIME	27.28	603.33	5	1.3	604.338	18.67	1229600	1	9398	YS_1646_SSPD.raw	1	1	A0A220T1A9:A0A5B8GC76:A0A7D5AMV2			PEAKS DB
IIPF	27.27	488.3	4	1.2	489.308	32.35	7459500	1	15980	YS_1646_SSPD.raw	1	1	A0A8F2YG44:A0A7D4W1W5			PEAKS DB
LIPF	27.27	488.3	4	1.2	489.308	32.35	7459500	1	15980	YS_1646_SSPD.raw	1	1	A0A7D4VYH7:A0A220T1C4:A0A5B8GY85			PEAKS DB
YKL	27.25	422.253	3	1.7	423.261	13.22	2544100	1	6572	YS_1646_SSPD.raw	1	1	A0A5B8GYV8:A0A7D4VYI5:A0A8F2YG69:A0A5B8GDL2:A0A7D4ZZ29:A0A0F7EW32			PEAKS DB
ILDTI	27.21	573.337	5	2.6	574.346	21.51	501360	1	10773	YS_1646_SSPD.raw	1	1	A0A5B8GY70			PEAKS DB
IPAL	27.17	412.269	4	2.4	413.277	10.12	1670100	1	5200	YS_1646_SSPD.raw	1	1	A0A1B0PAI3:A0A1B0PFK3:A0A1B0PHP6:A0A1B0PDZ0:A0A1B0PAI1:A0A1C6ZST7:A0A1C6ZST8			PEAKS DB
LIVFF	27.16	637.384	5	2.5	638.393	50.81	941040	1	24900	YS_1646_SSPD.raw	1	1	A0A5B8GDL2			PEAKS DB
LLFF	27.16	538.316	4	1.1	539.323	44.66	756970	1	22254	YS_1646_SSPD.raw	2	2	A0A220T1B0			PEAKS DB
IIFF	27.16	538.316	4	1.1	539.323	44.66	756970	1	22254	YS_1646_SSPD.raw	2	2	A0A5B8GC97:A0A220T1H6			PEAKS DB
LIFF	27.16	538.316	4	1.1	539.323	44.66	756970	1	22254	YS_1646_SSPD.raw	2	2	A0A5B8GDL2:A0A385MID9:A0A5B8GT54			PEAKS DB
ILFF	27.16	538.316	4	1.1	539.323	44.66	756970	1	22254	YS_1646_SSPD.raw	2	2	A0A220T1C0:A0A7D4W7N3:A0A5B8GUX9			PEAKS DB
FLSA	27.15	436.232	4	1	437.24	0.3	0	1	144	YS_1646_SSPD.raw	0	0	A0A7D4W1W5:A0A5B8GUX0:A0A220T1A8			PEAKS DB
TLCI	27.13	448.236	4	-6.3	449.24	19.16	0	1	9588	YS_1646_SSPD.raw	0	0	A0A7D5A0G5:A0A5B8GDM0			PEAKS DB
TICL	27.13	448.236	4	-6.3	449.24	19.16	0	1	9588	YS_1646_SSPD.raw	0	0	A0A5B8GYJ9:A0A220T1C5			PEAKS DB
LILGA	27.12	485.321	5	1.9	486.329	13.7	2579200	1	6841	YS_1646_SSPD.raw	1	1	A0A220T1D0:A0A5B8GV25			PEAKS DB
LLLGA	27.12	485.321	5	1.9	486.329	13.7	2579200	1	6841	YS_1646_SSPD.raw	1	1	A0A8F2YG44			PEAKS DB
LTT	27.09	333.19	3	-8.7	334.194	15.04	0	1	7520	YS_1646_SSPD.raw	0	0	A0A5B8GYV8:A0A7D4VYI5:A0A8F2YG69:A0A5B8GDL2:A0A7D4ZZ15:A0A220T1A3:A0A5B8GDE2:A0A385MID9:A0A220T1D0:A0A5B8GV25			PEAKS DB
LVFVVF	27.03	722.437	6	-6.7	723.439	38.83	137500	1	19189	YS_1646_SSPD.raw	1	1	A0A5B8GUZ2:A0A7D5A5F3:A0A220T1D9			PEAKS DB
FGF	26.98	369.169	3	-0.4	370.176	16.92	11984000	1	8411	YS_1646_SSPD.raw	1	1	A0A220T1B0:A0A5B8GY70:A0A220T1C6:A0A5B8GT68:A0A7D4VZ06:A0A7D4ZZ29:A0A0F7EW32:A0A5B8GT54:A0A220T1H0:A0A7D5A4H4:A0A5B8GUS8			PEAKS DB
WVF	26.97	450.227	3	2.2	451.235	28.68	2816400	1	14468	YS_1646_SSPD.raw	1	1	A0A8F2YG44			PEAKS DB
AFP	26.96	333.169	3	-0.1	334.176	13.51	0	1	6754	YS_1646_SSPD.raw	0	0	A0A220T1A4:A0A5B8GV19:H9CDX2:E5FQ61			PEAKS DB
KYV	26.94	408.237	3	2.1	409.245	8.37	2968900	1	4159	YS_1646_SSPD.raw	1	1	A0A5B8GYV8:A0A7D4VYI5:A0A8F2YG69:A0A8F2YG44:A0A220T1A9:A0A5B8GC76:A0A7D5AMV2:A0A220T1B5:A0A5B8GYK4:A0A220T1D3:A0A220T1D5:A0A7D5A4C4:A0A5B8GUV4			PEAKS DB
KSNPR	26.94	600.334	5	8.2	301.177	10.25	1056400	1	5137	YS_1646_SSPD.raw	1	1	A0A5B8GDD4			PEAKS DB
LFSI	26.9	478.279	4	0.9	479.287	25.39	6712800	1	12646	YS_1646_SSPD.raw	1	1	A0A220T1F4			PEAKS DB
IFSI	26.9	478.279	4	0.9	479.287	25.39	6712800	1	12646	YS_1646_SSPD.raw	1	1	A0A5B8GYV8:A0A7D4VYI5:A0A8F2YG69:A0A5B8GYN1:A0A220T1C3			PEAKS DB
IHR	26.89	424.255	3	0.1	213.135	4.67	0	1	2280	YS_1646_SSPD.raw	0	0	A0A220T1A9:A0A5B8GC76:A0A7D5AMV2:A0A7D4ZZ29:A0A0F7EW32			PEAKS DB
LHR	26.89	424.255	3	0.1	213.135	4.67	0	1	2280	YS_1646_SSPD.raw	0	0	A0A220T1A3:A0A5B8GDE2:A0A385MIJ0:A0A5B8GCC7:A0A7D4W3U5:A0A220T1B9:A0A7D4VYW5			PEAKS DB
LLSPA	26.86	499.301	5	2.3	500.309	7.14	35916000	1	3593	YS_1646_SSPD.raw	1	1	A0A220T1A3:A0A5B8GDE2			PEAKS DB
TTSRST	26.83	651.319	6	-3.6	652.324	14.87	0	1	7435	YS_1646_SSPD.raw	0	0	A0A220T1A3:A0A5B8GDE2			PEAKS DB
IVDL	26.82	458.274	4	-2.2	459.28	21.72	3862800	1	10816	YS_1646_SSPD.raw	1	1	A0A220T1A4:A0A5B8GV19			PEAKS DB
IVDI	26.82	458.274	4	-2.2	459.28	21.72	3862800	1	10816	YS_1646_SSPD.raw	1	1	A0A220T1D3			PEAKS DB
WIT	26.82	418.222	3	-0.2	419.229	6.13	0	1	3023	YS_1646_SSPD.raw	0	0	A0A8F2YG44:A0A7D4W1W5:A0A7D4VYF6:A0A220T1C7:A0A5B8GYD2			PEAKS DB
WLT	26.82	418.222	3	-0.2	419.229	6.13	0	1	3023	YS_1646_SSPD.raw	0	0	A0A5B8GYV8:A0A7D4VYI5:A0A8F2YG69:A0A5B8GDL2:A0A7D4ZZ15:A0A5B8GYL1:A0A7D4VYG6:A0A220T199			PEAKS DB
ISIP	26.8	428.264	4	0.1	429.271	17.77	190810000	1	8857	YS_1646_SSPD.raw	1	1	A0A5B8GYJ9:A0A220T1C5			PEAKS DB
IINL	26.79	471.306	4	1.3	472.313	21.73	0	1	10874	YS_1646_SSPD.raw	0	0	A0A5B8GYJ9:A0A220T1C5			PEAKS DB
IINI	26.79	471.306	4	1.3	472.313	21.73	0	1	10874	YS_1646_SSPD.raw	0	0	A0A5B8GYV8:A0A7D4VYI5:A0A8F2YG69			PEAKS DB
LINL	26.79	471.306	4	1.3	472.313	21.73	0	1	10874	YS_1646_SSPD.raw	0	0	A0A5B8GYN1:A0A220T1C3:A0A220T1C6:A0A5B8GT68:A0A7D4VZ06:A0A5B8GT54			PEAKS DB
ILNL	26.79	471.306	4	1.3	472.313	21.73	0	1	10874	YS_1646_SSPD.raw	0	0	A0A385MID9			PEAKS DB
NPK	26.78	357.201	3	1.1	358.209	4.55	20983000	1	1489	YS_1646_SSPD.raw	1	1	A0A5B8GYV8:A0A7D4VYI5:A0A8F2YG69:A0A385MIJ0			PEAKS DB
KVR	26.77	401.275	3	8.3	402.286	51.36	229030	1	25223	YS_1646_SSPD.raw	1	1	A0A7D4W1W5:A0A7D4VYH7:A0A220T1C4:A0A5B8GY85			PEAKS DB
SGWF	26.77	495.212	4	2.3	496.22	21.54	1119100	1	10806	YS_1646_SSPD.raw	1	1	A0A220T1C0:A0A7D4W7N3:A0A5B8GUX9			PEAKS DB
FAGAV	26.76	463.243	5	1.5	464.251	9.86	23247000	1	4871	YS_1646_SSPD.raw	1	1	A0A8F2YG44			PEAKS DB
FKT	26.73	394.222	3	2.1	395.23	4.94	2216600	1	2363	YS_1646_SSPD.raw	1	1	H9CDX2:E5FQ61			PEAKS DB
FILAP	26.72	559.337	5	1.1	560.345	29.14	6174800	1	14432	YS_1646_SSPD.raw	2	2	A0A7D4VYH7:A0A220T1C4:A0A5B8GY85			PEAKS DB
ADVPFR	26.69	703.365	6	0.6	352.69	12.66	2876300	1	6359	YS_1646_SSPD.raw	1	1	A0A220T1B0			PEAKS DB
IAEI	26.68	444.258	4	1.1	445.266	7.62	19232000	1	3661	YS_1646_SSPD.raw	1	1	A0A7D4W1W5			PEAKS DB
LAEL	26.68	444.258	4	1.1	445.266	7.62	19232000	1	3661	YS_1646_SSPD.raw	1	1	A0A8F2YG44			PEAKS DB
EVV	26.66	345.19	3	1.8	346.198	4.27	168240	1	2119	YS_1646_SSPD.raw	1	1	A0A7D4W1W5			PEAKS DB
IIEF	26.64	520.29	4	2.2	521.298	24.62	14733000	1	11919	YS_1646_SSPD.raw	1	1	A0A220T1D5:A0A7D5A4C4:A0A5B8GUV4			PEAKS DB
LGGW	26.62	431.217	4	2.1	432.225	13.7	1822100	1	6874	YS_1646_SSPD.raw	1	1	A0A220T1C0:A0A7D4W7N3:A0A5B8GUX9			PEAKS DB
LFLK	26.61	519.342	4	0.3	260.678	6.94	0	1	3435	YS_1646_SSPD.raw	0	0	A0A5B8GYV8:A0A7D4VYI5:A0A8F2YG69			PEAKS DB
LPDI	26.6	456.258	4	1.6	457.266	15.28	742830	1	7661	YS_1646_SSPD.raw	1	1	A0A5B8GYJ9:A0A220T1C5			PEAKS DB
RSAP	26.56	429.234	4	-2.5	430.24	12.23	2052000	1	6108	YS_1646_SSPD.raw	1	1	A0A220T1A9:A0A5B8GC76:A0A7D5AMV2			PEAKS DB
IVFLP	26.55	587.368	5	1.8	588.377	41.52	1896600	1	20367	YS_1646_SSPD.raw	1	1	A0A5B8GY70			PEAKS DB
LLEIL	26.53	599.389	5	1.3	600.398	35.67	1000100	1	17742	YS_1646_SSPD.raw	1	1	A0A7D5A0G5:A0A5B8GDM0			PEAKS DB
LIESI	26.52	573.337	5	0.9	574.345	18.23	4490300	1	9104	YS_1646_SSPD.raw	1	1	A0A7D4ZZ15			PEAKS DB
MGF	26.52	353.141	3	0.5	354.148	2.64	1452500	1	1478	YS_1646_SSPD.raw	1	1	A0A5B8GDL2			PEAKS DB
IACNVGL	26.51	688.358	7	3.1	689.367	36.3	385080	1	18034	YS_1646_SSPD.raw	1	1	A0A220T1C2:A0A5B8GDJ2			PEAKS DB
IVLQ	26.49	471.306	4	2	472.314	5.97	4595200	1	2941	YS_1646_SSPD.raw	1	1	A0A220T1C8			PEAKS DB
AFQL	26.48	477.259	4	1.5	478.267	16.86	74341000	1	8405	YS_1646_SSPD.raw	2	2	A0A1B0PCQ1:A0A1B0PAA2:A0A1B0PAB0:A0A1B0PCP1			PEAKS DB
FIFS	26.43	512.263	4	1.5	513.271	25.19	11914000	1	12547	YS_1646_SSPD.raw	1	1	A0A5B8GDD4			PEAKS DB
FLFS	26.43	512.263	4	1.5	513.271	25.19	11914000	1	12547	YS_1646_SSPD.raw	1	1	A0A7D4ZZ15			PEAKS DB
LARYL	26.41	634.38	5	-0.5	318.197	6.14	5782200	1	3039	YS_1646_SSPD.raw	1	1	A0A5B8GCC7:A0A7D4W3U5:A0A220T1B9			PEAKS DB
IER	26.41	416.238	3	0.6	417.246	11.9	2822200	1	5970	YS_1646_SSPD.raw	1	1	A0A5B8GYV8:A0A7D4VYI5:A0A8F2YG69:A0A385MIJ0:A0A220T1A9:A0A5B8GC76:A0A7D5AMV2:A0A7D4VYH7:A0A220T1C4:A0A5B8GY85:A0A5B8GT54			PEAKS DB
LER	26.41	416.238	3	0.6	417.246	11.9	2822200	1	5970	YS_1646_SSPD.raw	1	1	A0A385MID9:A0A5B8GCC7:A0A7D4W3U5:A0A220T1B9:A0A5B8GUX0:A0A220T1A8:A0A7D4VYF6:A0A220T1C7:A0A5B8GYD2			PEAKS DB
LANL	26.38	429.259	4	0.8	430.266	45.13	232750	1	22267	YS_1646_SSPD.raw	1	1	A0A5B8GYL1:A0A7D4VYG6:A0A220T199			PEAKS DB
IANL	26.38	429.259	4	0.8	430.266	45.13	232750	1	22267	YS_1646_SSPD.raw	1	1	A0A220T1A3:A0A5B8GDE2:A0A7D4VYH7:A0A220T1C4:A0A5B8GY85			PEAKS DB
VGAVL	26.38	457.29	5	0.4	458.298	12.08	16983000	1	6008	YS_1646_SSPD.raw	1	1	A0A220T1C8			PEAKS DB
VVIL	26.36	442.315	4	0.9	443.323	20.45	193750000	1	9968	YS_1646_SSPD.raw	1	1	A0A220T1C2:A0A5B8GDJ2			PEAKS DB
FGML	26.35	466.225	4	-4.4	467.23	24.15	995940	1	11970	YS_1646_SSPD.raw	1	1	A0A8F3BPB6:A0A220T1A0			PEAKS DB
IQTL	26.31	473.285	4	-0.2	474.292	0.18	0	1	82	YS_1646_SSPD.raw	0	0	A0A7D4W1W5			PEAKS DB
VFGL	26.31	434.253	4	1.6	435.261	23.56	0	1	11775	YS_1646_SSPD.raw	0	0	A0A385MIJ0			PEAKS DB
LHLR	26.3	537.339	4	0.2	269.677	2.33	22685000	1	1759	YS_1646_SSPD.raw	1	1	A0A5B8GT54			PEAKS DB
LAKG	26.27	387.248	4	-3.9	388.254	15.21	11382000	1	7491	YS_1646_SSPD.raw	1	1	A0A220T1C2:A0A5B8GDJ2			PEAKS DB
IAKG	26.27	387.248	4	-3.9	388.254	15.21	11382000	1	7491	YS_1646_SSPD.raw	1	1	A0A7D4ZZ15			PEAKS DB
LAAP	26.26	370.222	4	-3.9	371.227	15.21	5766500	1	7584	YS_1646_SSPD.raw	1	1	A0A5B8GC59:A0A220T1D4			PEAKS DB
IAAP	26.26	370.222	4	-3.9	371.227	15.21	5766500	1	7584	YS_1646_SSPD.raw	1	1	A0A7D4VYF6:A0A220T1C7:A0A5B8GYD2			PEAKS DB
LIQI	26.26	485.321	4	2.8	486.33	21.27	4572700	1	10891	YS_1646_SSPD.raw	2	2	A0A8F2YG44			PEAKS DB
LLQL	26.26	485.321	4	2.8	486.33	21.27	4572700	1	10891	YS_1646_SSPD.raw	2	2	A0A220T1D3			PEAKS DB
LIQL	26.26	485.321	4	2.8	486.33	21.27	4572700	1	10891	YS_1646_SSPD.raw	2	2	A0A5B8GDL2			PEAKS DB
IIQI	26.26	485.321	4	2.8	486.33	21.27	4572700	1	10891	YS_1646_SSPD.raw	2	2	A0A220T1A3:A0A5B8GDE2			PEAKS DB
IIQL	26.26	485.321	4	2.8	486.33	21.27	4572700	1	10891	YS_1646_SSPD.raw	2	2	A0A5B8GC59:A0A220T1D4			PEAKS DB
FQWI	26.25	592.301	4	1.1	593.309	36.52	547530	1	18139	YS_1646_SSPD.raw	1	1	A0A7D4W1W5			PEAKS DB
VLAF	26.21	448.269	4	1.2	449.276	17.93	50351000	1	8861	YS_1646_SSPD.raw	1	1	A0A5B8GUZ2:A0A7D5A5F3:A0A220T1D9			PEAKS DB
FLEET	26.19	637.296	5	1.3	638.304	10.4	1751300	1	5317	YS_1646_SSPD.raw	1	1	A0A385MIJ0			PEAKS DB
VDLL	26.16	458.274	4	1	459.282	17.53	9956900	1	8783	YS_1646_SSPD.raw	2	2	A0A220T1A9:A0A5B8GC76:A0A7D5AMV2:A0A7D4ZZ29:A0A0F7EW32			PEAKS DB
VDII	26.16	458.274	4	1	459.282	17.53	9956900	1	8783	YS_1646_SSPD.raw	2	2	A0A220T1C8			PEAKS DB
VDIL	26.16	458.274	4	1	459.282	17.53	9956900	1	8783	YS_1646_SSPD.raw	2	2	H9CDX2			PEAKS DB
WLR	26.15	473.275	3	1.8	474.283	10.25	4571200	1	5101	YS_1646_SSPD.raw	1	1	A0A7D4ZZ15:A0A5B8GYL1:A0A7D4VYG6:A0A220T199:A0A220T1A3:A0A5B8GDE2:A0A220T1C0:A0A7D4W7N3:A0A5B8GUX9:A0A650FP56			PEAKS DB
WIR	26.15	473.275	3	1.8	474.283	10.25	4571200	1	5101	YS_1646_SSPD.raw	1	1	A0A220T1G0			PEAKS DB
IERF	26.14	563.307	4	1.8	564.315	9.22	5666800	1	4569	YS_1646_SSPD.raw	1	1	A0A5B8GYV8:A0A7D4VYI5:A0A8F2YG69:A0A220T1A9:A0A5B8GC76:A0A7D5AMV2			PEAKS DB
AYIP	26.14	462.248	4	0.5	463.255	24.37	4050800	1	12164	YS_1646_SSPD.raw	1	1	A0A5B8GUX0:A0A220T1A8			PEAKS DB
SFGL	26.11	422.216	4	2.1	423.225	14.05	405370	1	7024	YS_1646_SSPD.raw	1	1	A0A7D4ZZ15:A0A7D5A0G5:A0A5B8GDM0			PEAKS DB
FLGF	26.1	482.253	4	4.3	483.262	28.15	217110	1	14005	YS_1646_SSPD.raw	1	1	A0A7D4W1W5:A0A7D4ZZ15:A0A5B8GYL1:A0A7D4VYG6:A0A220T199			PEAKS DB
VSIP	26.08	414.248	4	-3.1	415.254	18.26	19639000	1	9105	YS_1646_SSPD.raw	2	2	A0A5B8GDD4			PEAKS DB
VSLP	26.08	414.248	4	-3.1	415.254	18.26	19639000	1	9105	YS_1646_SSPD.raw	2	2	A0A7D4ZZ15:A0A7D4ZZ29:A0A0F7EW32			PEAKS DB
VKFYNL	26.03	782.433	6	-4.4	392.222	15.76	2140700	1	7847	YS_1646_SSPD.raw	1	1	A0A5B8GDD4			PEAKS DB
TVFL	26.02	478.279	4	1.8	479.287	28.81	1053000	1	14344	YS_1646_SSPD.raw	1	1	A0A220T1C2:A0A5B8GDJ2:A0A5B8GUZ2:A0A7D5A5F3:A0A220T1D9			PEAKS DB
VLVL	26.02	442.315	4	1.8	443.324	24.01	162410	1	11977	YS_1646_SSPD.raw	1	1	A0A8F2YG44:A0A220T1F4			PEAKS DB
ILIIF	26	617.415	5	2.4	618.424	53.12	488140	1	26039	YS_1646_SSPD.raw	2	2	A0A5B8GDL2			PEAKS DB
VSELRNSM(+15.99)AR	25.93	1177.59	10	9.3	589.806	40.21	270060	1	19941	YS_1646_SSPD.raw	1	1	A0A5B8GYV8:A0A7D4VYI5:A0A8F2YG69	Oxidation (M)	M8:Oxidation (M):1000.00	PEAKS DB
KGR	25.93	359.228	3	7.7	360.238	58.2	22330	1	28443	YS_1646_SSPD.raw	1	1	A0A220T1A9:A0A5B8GC76:A0A7D5AMV2:A0A7D4ZZ29:A0A0F7EW32:A0A7D4ZYY4			PEAKS DB
APR	25.9	342.202	3	0.3	343.209	13.19	1705600	1	6630	YS_1646_SSPD.raw	1	1	A0A7D5A4I2:A0A5B8GX04:A0A220T1D7			PEAKS DB
FLVF	25.9	524.3	4	3.5	525.309	36.3	248690	1	17956	YS_1646_SSPD.raw	1	1	A0A8F2YG44			PEAKS DB
SFF	25.88	399.179	3	5.2	400.189	8.7	2343500	1	4334	YS_1646_SSPD.raw	1	1	A0A5B8GYV8:A0A7D4VYI5:A0A8F2YG69:A0A8F2YG44:A0A5B8GDD4			PEAKS DB
TLPI	25.87	442.279	4	0.2	443.286	19.19	1207800	1	9457	YS_1646_SSPD.raw	1	1	A0A220T1C2:A0A5B8GDJ2			PEAKS DB
FLLR	25.86	547.348	4	0.5	274.682	13.7	7192700	1	7216	YS_1646_SSPD.raw	2	2	A0A5B8GYV8:A0A7D4VYI5:A0A8F2YG69			PEAKS DB
FLH	25.84	415.222	3	0.2	208.618	2.95	6871900	1	1393	YS_1646_SSPD.raw	1	1	A0A7D4W1W5:A0A5B8GDD4:A0A7D4VYH7:A0A220T1C4:A0A5B8GY85			PEAKS DB
VIIVQ	25.83	570.374	5	0.2	571.381	17.29	3435100	1	8637	YS_1646_SSPD.raw	1	1	A0A7D4W1W5			PEAKS DB
VLLSS	25.82	517.311	5	2	518.319	8.7	35795000	1	4458	YS_1646_SSPD.raw	1	1	A0A5B8GYL1:A0A7D4VYG6:A0A220T199			PEAKS DB
IIVVL	25.81	555.399	5	1.4	556.408	35.64	12672000	1	19392	YS_1646_SSPD.raw	4	4	A0A5B8GDL2			PEAKS DB
EAELAGI	25.8	701.36	7	0.5	702.367	13.28	22415000	1	6604	YS_1646_SSPD.raw	1	1	A0A385MID9			PEAKS DB
TILV	25.79	444.295	4	1.8	445.303	13.92	2244800	1	6844	YS_1646_SSPD.raw	1	1	A0A8F3BPB6:A0A220T1A0			PEAKS DB
TIIV	25.79	444.295	4	1.8	445.303	13.92	2244800	1	6844	YS_1646_SSPD.raw	1	1	A0A5B8GDL2:H9CDX2			PEAKS DB
STFP	25.77	450.211	4	9.1	451.223	5.59	0	1	2753	YS_1646_SSPD.raw	0	0	A0A5B8GDD4:A0A5B8GY70			PEAKS DB
FVV	25.76	363.216	3	-0.5	364.223	11.35	54017000	1	5612	YS_1646_SSPD.raw	1	1	A0A5B8GYV8:A0A7D4VYI5:A0A8F2YG69:A0A220T1B0:A0A5B8GDD4:A0A385MID9:A0A5B8GUZ2:A0A7D5A5F3:A0A220T1D9			PEAKS DB
ITELLLTTYAFG	25.75	1340.72	12	-1.1	671.368	33.46	2162500	1	16615	YS_1646_SSPD.raw	1	1	A0A5B8GDL2			PEAKS DB
VILNSWV	25.72	829.47	7	1.6	830.478	36.42	5235500	1	18013	YS_1646_SSPD.raw	1	1	A0A5B8GY70			PEAKS DB
LWN(+.98)TFLGGQSSSRP	25.72	1549.75	14	-9.2	775.876	8.76	2564100	1	4279	YS_1646_SSPD.raw	1	1	E5FQ62	Deamidation (NQ)	N3:Deamidation (NQ):13.13	PEAKS DB
TAPAGH	25.7	552.266	6	3	553.274	0.37	0	1	176	YS_1646_SSPD.raw	0	0	Q7XBC4			PEAKS DB
SLGGPIDE	25.64	786.376	8	6	787.388	12.63	62284000	1	6567	YS_1646_SSPD.raw	1	1	A0A8F3BPB6:A0A220T1A0			PEAKS DB
FFS	25.57	399.179	3	5.2	400.189	8.7	2343500	1	4322	YS_1646_SSPD.raw	1	1	A0A8F2YG44:A0A7D4W1W5			PEAKS DB
FVVF	25.55	510.284	4	0.9	511.292	32.25	402640	1	16150	YS_1646_SSPD.raw	1	1	A0A5B8GUZ2:A0A7D5A5F3:A0A220T1D9			PEAKS DB
LLLR	25.5	513.364	4	0.8	257.689	8.67	31930000	1	3930	YS_1646_SSPD.raw	3	3	A0A5B8GYV8:A0A7D4VYI5:A0A8F2YG69:A0A5B8GUX0:A0A220T1A8:A7UM84			PEAKS DB
DSSDLDIIDRFAHICRNLSH	25.49	2326.11	20	8.5	582.54	4.87	321240000	1	2388	YS_1646_SSPD.raw	1	1	A0A5B8GDD4			PEAKS DB
GVIGI	25.48	457.29	5	0.9	458.298	22.69	3560100	1	11338	YS_1646_SSPD.raw	1	1	A0A8F2YG44			PEAKS DB
GVLGI	25.48	457.29	5	0.9	458.298	22.69	3560100	1	11338	YS_1646_SSPD.raw	1	1	A0A5B8GDL2			PEAKS DB
TVLALP	25.48	612.385	6	0.8	613.392	33.53	718420	1	16680	YS_1646_SSPD.raw	1	1	A0A5B8GYV8:A0A7D4VYI5:A0A8F2YG69			PEAKS DB
IIAE	25.47	444.258	4	-0.2	445.266	31	58636	1	15457	YS_1646_SSPD.raw	1	1	A0A8F3BPB6:A0A220T1A0:A0A7D4W7Q6:A0A220T1D2:A0A5B8GV56			PEAKS DB
ILAE	25.47	444.258	4	-0.2	445.266	31	58636	1	15457	YS_1646_SSPD.raw	1	1	A0A385MIJ0			PEAKS DB
TFK	25.46	394.222	3	2.1	395.23	4.94	2216600	1	2434	YS_1646_SSPD.raw	1	1	A0A7D4W1W5			PEAKS DB
TMLQP	25.44	588.294	5	-5.7	589.298	14.7	599190	1	7375	YS_1646_SSPD.raw	1	1	A0A220T1A9:A0A5B8GC76:A0A7D5AMV2			PEAKS DB
LGIP	25.44	398.253	4	0.7	399.26	17.02	12168000	1	8505	YS_1646_SSPD.raw	2	2	A0A7D4W1W5:A0A5B8GYJ9:A0A220T1C5			PEAKS DB
IGIP	25.44	398.253	4	0.7	399.26	17.02	12168000	1	8505	YS_1646_SSPD.raw	2	2	A0A8F2YG44:A0A5B8GDL2			PEAKS DB
SLAF	25.43	436.232	4	1.2	437.24	6.38	30816000	1	3568	YS_1646_SSPD.raw	1	1	A0A5B8GDD4:A0A385MID9:A0A5B8GC55:A0A7D5ABU8:A0A220T1E9			PEAKS DB
ALRFP	25.43	602.354	5	0.7	302.185	13.87	0	1	6932	YS_1646_SSPD.raw	0	0	A0A5B8GYL1:A0A7D4VYG6:A0A220T199			PEAKS DB
LVGGA	25.37	415.243	5	1.4	416.251	21.45	721290	1	10804	YS_1646_SSPD.raw	1	1	A0A220T1A4:A0A5B8GV19			PEAKS DB
FGIH	25.34	472.243	4	1.4	473.251	36.81	12117000	1	18438	YS_1646_SSPD.raw	1	1	A0A220T1B0			PEAKS DB
PGDVF	25.3	533.249	5	0.9	534.256	27.54	1208600	1	13809	YS_1646_SSPD.raw	1	1	A0A5B8GUX0:A0A220T1A8			PEAKS DB
GRSP	25.3	415.218	4	6.4	416.228	6.88	4429200	1	3337	YS_1646_SSPD.raw	1	1	A0A7D4W1W5			PEAKS DB
LLLFL	25.27	617.415	5	2.5	618.424	53.64	656620	1	26297	YS_1646_SSPD.raw	2	2	A0A220T1C8			PEAKS DB
ILLFI	25.27	617.415	5	2.5	618.424	53.64	656620	1	26297	YS_1646_SSPD.raw	2	2	A0A5B8GYV8:A0A7D4VYI5:A0A8F2YG69:A0A650FP56			PEAKS DB
ILLFL	25.27	617.415	5	2.5	618.424	53.64	656620	1	26297	YS_1646_SSPD.raw	2	2	A0A5B8GDD4			PEAKS DB
RVR	25.22	429.281	3	-0.2	215.648	4.6	0	1	2247	YS_1646_SSPD.raw	0	0	A0A220T1A9:A0A5B8GC76:A0A7D5AMV2			PEAKS DB
VGW	25.18	360.18	3	0.4	361.187	10.71	0	1	5345	YS_1646_SSPD.raw	0	0	A0A5B8GYV8:A0A7D4VYI5:A0A8F2YG69:A0A220T1B0:A0A220T1C0:A0A7D4W7N3:A0A5B8GUX9			PEAKS DB
LVSI	25.17	430.279	4	1	431.287	5.11	68777000	1	1838	YS_1646_SSPD.raw	2	2	A0A7D5A0G5:A0A5B8GDM0			PEAKS DB
IVSL	25.17	430.279	4	1	431.287	5.11	68777000	1	1838	YS_1646_SSPD.raw	2	2	A0A220T1H5:A0A7D4VYF5:A0A5B8GWZ5			PEAKS DB
IVSI	25.17	430.279	4	1	431.287	5.11	68777000	1	1838	YS_1646_SSPD.raw	2	2	A0A5B8GYN1:A0A220T1C3			PEAKS DB
LVSL	25.17	430.279	4	1	431.287	5.11	68777000	1	1838	YS_1646_SSPD.raw	2	2	A0A5B8GYV8:A0A7D4VYI5:A0A8F2YG69:A0A5B8GC59:A0A220T1D4			PEAKS DB
NIIP	25.17	455.274	4	1	456.282	17.8	19388000	1	8838	YS_1646_SSPD.raw	1	1	A0A1B0PAI3:A0A1B0PFK3:A0A1B0PHP6:A0A1B0PDZ0:A0A1B0PAI1:A0A1C6ZST7:A0A1C6ZST8			PEAKS DB
KLAR	25.16	486.328	4	0.1	244.171	4.12	0	1	2007	YS_1646_SSPD.raw	0	0	A0A220T1A3:A0A5B8GDE2			PEAKS DB
KVYR	25.14	564.338	4	-4.8	283.175	3.26	0	1	1591	YS_1646_SSPD.raw	0	0	A0A7D4W1W5			PEAKS DB
VLVSL	25.13	529.347	5	1.6	530.356	24.34	1533700	1	12154	YS_1646_SSPD.raw	1	1	A0A5B8GC59:A0A220T1D4			PEAKS DB
RAR	25.11	401.25	3	0.2	201.632	0.35	0	1	169	YS_1646_SSPD.raw	0	0	A0A5B8GYV8:A0A7D4VYI5:A0A8F2YG69:A0A220T1A9:A0A5B8GC76:A0A7D5AMV2:A0A220T1C6:A0A5B8GT68:A0A7D4VZ06:A0A5B8GT54			PEAKS DB
ERLLF	25.08	676.391	5	7.7	677.403	54.35	531640	1	26624	YS_1646_SSPD.raw	1	1	A0A220T1A4:A0A5B8GV19			PEAKS DB
VGKVIPA	25.07	682.438	7	-0.8	342.226	3.51	8764900	1	1810	YS_1646_SSPD.raw	2	2	A0A1B0PAI3:A0A1B0PFK3:A0A1B0PHP6:A0A1B0PDZ0:A0A1B0PAI1:A0A1C6ZST7:A0A1C6ZST8			PEAKS DB
KLW	25.03	445.269	3	1.2	223.642	8.58	296610	1	4343	YS_1646_SSPD.raw	1	1	H9CDX2			PEAKS DB
FFQ	25.03	440.206	3	1.6	441.214	3.86	295280	1	1983	YS_1646_SSPD.raw	1	1	A0A5B8GYV8:A0A7D4VYI5:A0A8F2YG69:A0A7D4ZZ15:A0A220T1C0:A0A7D4W7N3:A0A5B8GUX9:A0A385MID9			PEAKS DB
SVPV	24.99	400.232	4	-0.3	201.123	13.59	0	1	6794	YS_1646_SSPD.raw	0	0	A0A220T1A9:A0A5B8GC76:A0A7D5AMV2:A0A1B0PCQ1:A0A1B0PAA2:A0A1B0PAB0:A0A1B0PCP1			PEAKS DB
IERNR	24.98	686.382	5	1.2	344.199	2.29	47299000	1	1943	YS_1646_SSPD.raw	1	1	A0A7D4VYH7:A0A220T1C4:A0A5B8GY85			PEAKS DB
FVVP	24.97	460.269	4	8.5	461.28	14.69	0	1	7342	YS_1646_SSPD.raw	0	0	A0A5B8GYV8:A0A7D4VYI5:A0A8F2YG69			PEAKS DB
AHFV	24.97	472.243	4	1.4	473.251	36.81	12117000	1	17914	YS_1646_SSPD.raw	1	1	A0A7D4ZZ15:A0A220T1C6:A0A5B8GT68:A0A7D4VZ06			PEAKS DB
LIN(+.98)TQ(+.98)M(+15.99)YNSP	24.89	1197.52	10	3.5	599.771	0.07	22153000	1	319	YS_1646_SSPD.raw	1	1	A0A7D5A0G5:A0A5B8GDM0	Deamidation (NQ); Oxidation (M)	N3:Deamidation (NQ):39.44;Q5:Deamidation (NQ):4.52;M6:Oxidation (M):1000.00	PEAKS DB
LVFK	24.86	505.326	4	-0.2	253.67	5.15	4492000	1	2309	YS_1646_SSPD.raw	1	1	A0A220T1C6:A0A5B8GT68:A0A7D4VZ06			PEAKS DB
QFY	24.83	456.201	3	0.9	457.209	7.33	1729400	1	3690	YS_1646_SSPD.raw	1	1	E5FQ62			PEAKS DB
KAM	24.81	348.183	3	-2.8	349.189	4.39	0	1	2142	YS_1646_SSPD.raw	0	0	A0A5B8GUX0:A0A220T1A8			PEAKS DB
TDY	24.79	397.149	3	0.1	398.156	16.08	968060	1	8098	YS_1646_SSPD.raw	1	1	A0A7D4ZZ15			PEAKS DB
LCIGF	24.78	551.278	5	-4.8	552.282	24.52	1018300	1	12263	YS_1646_SSPD.raw	1	1	A0A5B8GY70			PEAKS DB
LGHP	24.76	422.228	4	2.1	423.236	4.58	403520	1	2061	YS_1646_SSPD.raw	1	1	A0A220T1B0:A0A5B8GDD4:A0A7D4ZZ29:A0A0F7EW32			PEAKS DB
WIW	24.74	503.253	3	1.9	504.262	36.33	252240	1	17997	YS_1646_SSPD.raw	1	1	A0A7D4ZZ15			PEAKS DB
FVDL	24.71	492.258	4	2.3	493.267	18.7	1612600	1	9382	YS_1646_SSPD.raw	1	1	A0A7D4ZZ29:A0A0F7EW32			PEAKS DB
VLIY	24.7	506.31	4	0.8	507.318	18.93	119960000	1	9654	YS_1646_SSPD.raw	2	2	A0A8F2YG44			PEAKS DB
VIIY	24.7	506.31	4	0.8	507.318	18.93	119960000	1	9654	YS_1646_SSPD.raw	2	2	A0A7D4W1W5			PEAKS DB
VILY	24.7	506.31	4	0.8	507.318	18.93	119960000	1	9654	YS_1646_SSPD.raw	2	2	A0A5B8GYV8:A0A7D4VYI5:A0A8F2YG69			PEAKS DB
KAAP	24.65	385.233	4	-0.6	386.24	15.09	347960000	1	6833	YS_1646_SSPD.raw	2	2	A0A7D4ZZ15			PEAKS DB
RGGR	24.64	444.256	4	5.9	445.266	31	58636	1	15421	YS_1646_SSPD.raw	1	1	A0A1B0PAI3:A0A1B0PFK3:A0A1B0PHP6:A0A1B0PDZ0:A0A1B0PAI1:A0A1C6ZST7:A0A1C6ZST8			PEAKS DB
TGFI	24.6	436.232	4	1.1	437.24	7.62	9549100	1	3850	YS_1646_SSPD.raw	1	1	A0A5B8GYV8:A0A7D4VYI5:A0A8F2YG69:A0A5B8GDL2			PEAKS DB
FFV	24.59	411.216	3	1.4	412.224	21.11	1817800	1	10581	YS_1646_SSPD.raw	1	1	A0A5B8GYV8:A0A7D4VYI5:A0A8F2YG69:A0A8F2YG44:A0A220T1A9:A0A5B8GC76:A0A7D5AMV2:A0A220T1H0:A0A7D5A4H4:A0A5B8GUS8			PEAKS DB
LISV	24.59	430.279	4	1.8	431.287	5.66	1615700	1	2862	YS_1646_SSPD.raw	1	1	A0A1B0PCQ1:A0A1B0PAA2:A0A1B0PAB0:A0A1B0PCP1			PEAKS DB
LLSV	24.59	430.279	4	1.8	431.287	5.66	1615700	1	2862	YS_1646_SSPD.raw	1	1	A0A385MID9			PEAKS DB
WIIP	24.57	527.311	4	2.9	528.319	39.3	5214300	1	19545	YS_1646_SSPD.raw	3	3	A0A8F2YG44			PEAKS DB
VVF	24.48	363.216	3	1.6	364.224	7.65	18979000	1	3925	YS_1646_SSPD.raw	1	1	A0A5B8GUZ2:A0A7D5A5F3:A0A220T1D9:A0A1B0PCQ1:A0A1B0PAA2:A0A1B0PAB0:A0A1B0PCP1:A0A220T1H5:A0A7D4VYF5:A0A5B8GWZ5			PEAKS DB
KRSP	24.45	486.291	4	-8.7	487.295	53.64	0	1	26325	YS_1646_SSPD.raw	0	0	E5FQ62			PEAKS DB
LVLVL	24.44	555.399	5	1	556.407	40.98	1560600	1	20259	YS_1646_SSPD.raw	1	1	A0A8F2YG44			PEAKS DB
VFQI	24.42	505.29	4	3.2	506.299	21.47	0	1	10743	YS_1646_SSPD.raw	0	0	A0A220T1C2:A0A5B8GDJ2			PEAKS DB
LNHL	24.41	495.281	4	1.5	496.288	6.14	5192400	1	3026	YS_1646_SSPD.raw	1	1	A0A385MIJ0			PEAKS DB
FFTGQWNL	24.39	1011.48	8	0.7	1012.49	56.14	294100	1	27492	YS_1646_SSPD.raw	1	1	A0A5B8GYL1:A0A7D4VYG6:A0A220T199			PEAKS DB
IISHL	24.39	581.354	5	0	582.361	6.2	178330000	1	3213	YS_1646_SSPD.raw	2	2	A0A7D4ZZ15:A0A5B8GYL1:A0A7D4VYG6:A0A220T199			PEAKS DB
VLVLS	24.34	529.347	5	3.7	530.357	15.76	820290	1	7879	YS_1646_SSPD.raw	1	1	A0A220T1F4			PEAKS DB
LGLHTT	24.34	640.354	6	0.2	641.362	3.96	1591700	1	2063	YS_1646_SSPD.raw	1	1	A0A5B8GYL1:A0A7D4VYG6:A0A220T199			PEAKS DB
AYDVF	24.34	613.275	5	1	614.283	22.56	1477100	1	11300	YS_1646_SSPD.raw	1	1	A0A220T1F1:A0A7D4W3T2:A0A5B8GC89			PEAKS DB
EILVQ	24.33	600.348	5	0.9	601.356	16.48	423360	1	8279	YS_1646_SSPD.raw	1	1	A0A5B8GDD4			PEAKS DB
GLVSTFP	24.29	719.385	7	0.7	720.393	20.09	41073000	1	10224	YS_1646_SSPD.raw	1	1	A0A5B8GY70			PEAKS DB
VFTF	24.28	512.264	4	2.4	513.272	24.62	2331500	1	12279	YS_1646_SSPD.raw	1	1	A0A220T1H5:A0A7D4VYF5:A0A5B8GWZ5			PEAKS DB
LIPMGGPL	24.26	796.452	8	-9	399.229	13.37	28207000	1	6656	YS_1646_SSPD.raw	1	1	A0A385MIJ0			PEAKS DB
RLR	24.24	443.297	3	0.4	222.656	3.79	0	1	1847	YS_1646_SSPD.raw	0	0	A0A5B8GYV8:A0A7D4VYI5:A0A8F2YG69:A0A5B8GUX0:A0A220T1A8:A0A5B8GT54			PEAKS DB
RIR	24.24	443.297	3	0.4	222.656	3.79	0	1	1847	YS_1646_SSPD.raw	0	0	A0A5B8GDL2:A0A220T1A3:A0A5B8GDE2:A0A220T1D3			PEAKS DB
QKK	24.12	402.259	3	7.5	403.269	58.1	84924	1	28409	YS_1646_SSPD.raw	1	1	A0A5B8GYV8:A0A7D4VYI5:A0A8F2YG69:A0A7D4W1W5			PEAKS DB
LIDPL	24.07	569.342	5	1.2	570.35	23.79	3378300	1	11873	YS_1646_SSPD.raw	1	1	A0A8F2YG44			PEAKS DB
DSNGGYASMI	24.04	1013.41	10	-2.3	1014.42	16.02	131120000	1	8001	YS_1646_SSPD.raw	1	1	A0A7D5A0G5:A0A5B8GDM0			PEAKS DB
IKIL	24	485.358	4	0.8	243.686	11.54	5065500	1	5741	YS_1646_SSPD.raw	1	1	A0A5B8GYV8:A0A7D4VYI5:A0A8F2YG69			PEAKS DB
LKII	24	485.358	4	0.8	243.686	11.54	5065500	1	5741	YS_1646_SSPD.raw	1	1	A0A7D5A0G5:A0A5B8GDM0			PEAKS DB
IKII	24	485.358	4	0.8	243.686	11.54	5065500	1	5741	YS_1646_SSPD.raw	1	1	A0A5B8GCC7:A0A7D4W3U5:A0A220T1B9			PEAKS DB
FVPEKPM(+15.99)YEQGLI	24	1565.78	13	-3.3	783.895	46.72	600020	1	23040	YS_1646_SSPD.raw	1	1	A0A220T1C6:A0A5B8GT68:A0A7D4VZ06	Oxidation (M)	M7:Oxidation (M):1000.00	PEAKS DB
VLALP	23.98	511.337	5	0.2	512.344	22.35	18350000	1	11152	YS_1646_SSPD.raw	1	1	A0A5B8GYV8:A0A7D4VYI5:A0A8F2YG69			PEAKS DB
ILIAF	23.95	575.368	5	1.7	576.376	42.11	112670	1	20867	YS_1646_SSPD.raw	1	1	A0A8F2YG44			PEAKS DB
FLFSG	23.93	569.285	5	3.5	570.294	24	0	1	11996	YS_1646_SSPD.raw	0	0	A0A7D4ZZ15			PEAKS DB
PDIQ	23.92	471.233	4	-7.9	472.236	4.9	912230	1	2355	YS_1646_SSPD.raw	1	1	A0A220T1A4:A0A5B8GV19			PEAKS DB
KILV	23.92	471.342	4	1.2	236.679	4.62	9608000	1	2039	YS_1646_SSPD.raw	1	1	A0A7D4ZZ15			PEAKS DB
IGIPF	23.9	545.321	5	1	546.329	36.52	392780	1	18166	YS_1646_SSPD.raw	1	1	A0A8F2YG44			PEAKS DB
VLLS	23.87	430.279	4	0.5	431.287	6.75	39624000	1	3783	YS_1646_SSPD.raw	1	1	A0A5B8GYV8:A0A7D4VYI5:A0A8F2YG69:A0A5B8GYL1:A0A7D4VYG6:A0A220T199			PEAKS DB
VILS	23.87	430.279	4	0.5	431.287	6.75	39624000	1	3783	YS_1646_SSPD.raw	1	1	A0A5B8GY70			PEAKS DB
HSIR	23.84	511.287	4	-0.6	256.651	14.19	1289700	1	6915	YS_1646_SSPD.raw	1	1	A0A5B8GYV8:A0A7D4VYI5:A0A8F2YG69			PEAKS DB
FYDPIKNQ	23.82	1023.5	8	2.3	512.76	11.82	2959100	1	5915	YS_1646_SSPD.raw	1	1	A0A7D4ZYY4			PEAKS DB
IFQL	23.8	519.306	4	0.6	520.313	25.16	1956600	1	12587	YS_1646_SSPD.raw	2	2	A0A5B8GYV8:A0A7D4VYI5:A0A8F2YG69			PEAKS DB
LFQL	23.8	519.306	4	0.6	520.313	25.16	1956600	1	12587	YS_1646_SSPD.raw	2	2	A0A8F3BPB6:A0A220T1A0			PEAKS DB
Q(+.98)VSEAGLS	23.79	790.371	8	0	791.378	0.25	0	1	121	YS_1646_SSPD.raw	0	0	A0A385MIJ0	Deamidation (NQ)	Q1:Deamidation (NQ):1000.00	PEAKS DB
DYL	23.79	409.185	3	1.6	410.193	51.49	280420	1	25238	YS_1646_SSPD.raw	1	1	A0A5B8GYL1:A0A7D4VYG6:A0A220T199:A0A5B8GCC7:A0A7D4W3U5:A0A220T1B9:A0A7D4ZZ29:A0A0F7EW32:A0A8F3BPB6:A0A220T1A0			PEAKS DB
DYI	23.79	409.185	3	1.6	410.193	51.49	280420	1	25238	YS_1646_SSPD.raw	1	1	A0A220T1B0:A0A7D5A4I2:A0A5B8GX04:A0A220T1D7			PEAKS DB
LLRL	23.77	513.364	4	-0.2	257.689	13.83	17749000	1	6915	YS_1646_SSPD.raw	2	2	A0A5B8GYV8:A0A7D4VYI5:A0A8F2YG69:A0A5B8GDD4			PEAKS DB
LIRI	23.77	513.364	4	-0.2	257.689	13.83	17749000	1	6915	YS_1646_SSPD.raw	2	2	A0A5B8GDL2			PEAKS DB
LLRI	23.77	513.364	4	-0.2	257.689	13.83	17749000	1	6915	YS_1646_SSPD.raw	2	2	A0A7D4VYW5			PEAKS DB
LFVR	23.76	533.332	4	0.6	267.674	1.22	529580000	1	14	YS_1646_SSPD.raw	1	1	A0A220T1B0			PEAKS DB
VLLM	23.73	474.288	4	0.9	475.295	16.76	5547000	1	8353	YS_1646_SSPD.raw	1	1	A0A220T1C2:A0A5B8GDJ2			PEAKS DB
VLIM	23.73	474.288	4	0.9	475.295	16.76	5547000	1	8353	YS_1646_SSPD.raw	1	1	A0A220T1A9:A0A5B8GC76:A0A7D5AMV2			PEAKS DB
SVVL	23.7	416.264	4	0.3	417.271	5.47	78323000	1	3133	YS_1646_SSPD.raw	1	1	A0A5B8GT54			PEAKS DB
SVVI	23.7	416.264	4	0.3	417.271	5.47	78323000	1	3133	YS_1646_SSPD.raw	1	1	A0A7D4W1W5:A0A7D4ZZ15			PEAKS DB
FQW	23.67	479.217	3	0	480.224	20.19	47447000	1	10024	YS_1646_SSPD.raw	1	1	A0A7D4W1W5			PEAKS DB
IFGDDSVLQF	23.67	1139.55	10	2.8	570.784	48.77	384090	1	23985	YS_1646_SSPD.raw	1	1	A0A7D4ZZ29:A0A0F7EW32			PEAKS DB
VFLER	23.65	662.375	5	2.5	332.196	9.22	313790000	1	4782	YS_1646_SSPD.raw	1	1	A0A5B8GCC7:A0A7D4W3U5:A0A220T1B9			PEAKS DB
KDEFH	23.65	674.302	5	-7.4	675.305	11.38	608430	1	5641	YS_1646_SSPD.raw	1	1	A0A5B8GYV8:A0A7D4VYI5:A0A8F2YG69			PEAKS DB
DSN(+.98)GGYASMI	23.64	1014.4	10	-1.2	508.205	17.96	15470000	1	9021	YS_1646_SSPD.raw	1	1	A0A7D5A0G5:A0A5B8GDM0	Deamidation (NQ)	N3:Deamidation (NQ):1000.00	PEAKS DB
IVLGL	23.62	513.353	5	0.6	514.36	34.03	2247000	1	16866	YS_1646_SSPD.raw	1	1	A0A5B8GYP0:A0A7D4VYH5:A0A220T1H7			PEAKS DB
YPP	23.59	375.179	3	1.8	376.187	12.63	35680000	1	6304	YS_1646_SSPD.raw	2	2	A0A5B8GYV8:A0A7D4VYI5:A0A8F2YG69			PEAKS DB
RVCPGGA	23.58	658.322	7	-5.4	659.326	1.89	0	1	924	YS_1646_SSPD.raw	0	0	E5FQ61			PEAKS DB
LIPMGGP	23.53	683.368	7	-5.5	342.689	7.65	13522000	1	3693	YS_1646_SSPD.raw	1	1	A0A385MIJ0			PEAKS DB
KESQK	23.49	618.334	5	7.1	310.176	4.55	1507400	1	2164	YS_1646_SSPD.raw	1	1	A0A7D4W1W5			PEAKS DB
PIIP	23.43	438.284	4	1.8	439.292	17.34	708540	1	8712	YS_1646_SSPD.raw	1	1	A0A5B8GDL2			PEAKS DB
PLPVL	23.43	537.353	5	1.2	538.361	23.05	3842500	1	11487	YS_1646_SSPD.raw	1	1	A0A385MIJ0			PEAKS DB
FWV	23.4	450.227	3	1.6	451.235	24.93	940370	1	12415	YS_1646_SSPD.raw	1	1	A0A7D5A4I2:A0A5B8GX04:A0A220T1D7			PEAKS DB
LGGLP	23.39	455.274	5	1.1	456.282	13.31	4087800	1	6545	YS_1646_SSPD.raw	1	1	A0A7D5A0G5:A0A5B8GDM0			PEAKS DB
TRF	23.38	422.228	3	2.1	423.236	4.58	403520	1	2210	YS_1646_SSPD.raw	1	1	A0A5B8GYV8:A0A7D4VYI5:A0A8F2YG69:A0A220T1B5:A0A5B8GYK4			PEAKS DB
DLSYL	23.34	609.301	5	-3	610.306	13.75	0	1	6870	YS_1646_SSPD.raw	0	0	A0A5B8GYV8:A0A7D4VYI5:A0A8F2YG69			PEAKS DB
QQHQQQ	23.34	795.362	6	8.7	796.377	19.73	0	1	9877	YS_1646_SSPD.raw	0	0	Q7XBC4			PEAKS DB
SVVSI	23.32	503.296	5	2.9	504.304	15.99	1497000	1	7994	YS_1646_SSPD.raw	1	1	A0A7D5A0G5:A0A5B8GDM0			PEAKS DB
VLLM(+15.99)	23.3	490.283	4	2.3	491.291	5.94	0	1	2927	YS_1646_SSPD.raw	0	0	A0A220T1C2:A0A5B8GDJ2	Oxidation (M)	M4:Oxidation (M):1000.00	PEAKS DB
VLIM(+15.99)	23.3	490.283	4	2.3	491.291	5.94	0	1	2927	YS_1646_SSPD.raw	0	0	A0A220T1A9:A0A5B8GC76:A0A7D5AMV2	Oxidation (M)	M4:Oxidation (M):1000.00	PEAKS DB
TFVLP	23.29	575.332	5	2.3	576.341	21.57	0	1	10791	YS_1646_SSPD.raw	0	0	A0A220T1B5:A0A5B8GYK4			PEAKS DB
LQW	23.27	445.233	3	0.7	446.24	14.63	12977000	1	7229	YS_1646_SSPD.raw	1	1	A0A7D4VYH7:A0A220T1C4:A0A5B8GY85			PEAKS DB
IQW	23.27	445.233	3	0.7	446.24	14.63	12977000	1	7229	YS_1646_SSPD.raw	1	1	A0A5B8GCC7:A0A7D4W3U5:A0A220T1B9			PEAKS DB
VLIFL	23.26	603.399	5	0.7	604.407	47.75	2893300	1	24001	YS_1646_SSPD.raw	3	3	A0A8F2YG44			PEAKS DB
VLLFI	23.26	603.399	5	0.7	604.407	47.75	2893300	1	24001	YS_1646_SSPD.raw	3	3	A0A220T1A9:A0A5B8GC76:A0A7D5AMV2			PEAKS DB
RAPSNGK	23.16	728.393	7	-7.6	729.395	36.14	2498100	1	17906	YS_1646_SSPD.raw	1	1	A0A7D4W1W5			PEAKS DB
APG	23.15	243.122	3	1	244.129	16.48	3347000	1	8262	YS_1646_SSPD.raw	1	1	A0A7D4W1W5:A0A7D4ZZ15:A0A385MID9:A0A220T1C6:A0A5B8GT68:A0A7D4VZ06:A0A7D4ZZ29:A0A0F7EW32:A0A5B8GUX0:A0A220T1A8:H9CDX2:A0A7D5A4I2:A0A5B8GX04:A0A220T1D7			PEAKS DB
FFK	23.15	440.242	3	-0.2	221.128	6.2	10468000	1	3027	YS_1646_SSPD.raw	1	1	A0A5B8GYV8:A0A7D4VYI5:A0A8F2YG69:A0A5B8GDD4:A0A220T1D5:A0A7D5A4C4:A0A5B8GUV4			PEAKS DB
VFYN	23.06	541.254	4	1.6	542.262	12.11	415060	1	6073	YS_1646_SSPD.raw	1	1	A0A5B8GYV8:A0A7D4VYI5:A0A8F2YG69			PEAKS DB
TEGLM	23.04	549.247	5	6.8	550.258	17.47	0	1	8746	YS_1646_SSPD.raw	0	0	A0A220T1A9:A0A5B8GC76:A0A7D5AMV2			PEAKS DB
TNII	22.99	459.269	4	7.7	460.28	26.22	0	1	13086	YS_1646_SSPD.raw	0	0	A0A5B8GY70:H9CDX2:E5FQ61			PEAKS DB
TNLL	22.99	459.269	4	7.7	460.28	26.22	0	1	13086	YS_1646_SSPD.raw	0	0	A0A220T1A3:A0A5B8GDE2			PEAKS DB
TLFP	22.96	476.264	4	-0.7	477.27	13.09	4577000	1	6454	YS_1646_SSPD.raw	1	1	A0A7D4W1W5			PEAKS DB
FVF	22.93	411.216	3	1.2	412.224	22.88	19259000	1	11384	YS_1646_SSPD.raw	1	1	A0A5B8GDL2:A0A220T1C0:A0A7D4W7N3:A0A5B8GUX9			PEAKS DB
AFF	22.92	383.185	3	-0.4	384.192	16.79	2254900	1	8413	YS_1646_SSPD.raw	1	1	A0A8F2YG44:A0A7D4ZZ15:A0A385MIJ0:A0A8F3BPB6:A0A220T1A0:H9CDX2:A0A220T1D5:A0A7D5A4C4:A0A5B8GUV4			PEAKS DB
YVPPH	22.9	611.307	5	5.4	612.317	5.31	31974000	1	2538	YS_1646_SSPD.raw	1	1	A0A220T1B5:A0A5B8GYK4			PEAKS DB
IFGF	22.87	482.253	4	3.8	483.262	37.43	0	1	18576	YS_1646_SSPD.raw	0	0	A0A220T1H0:A0A7D5A4H4:A0A5B8GUS8			PEAKS DB
DIAHHHLAIAIL	22.85	1322.75	12	9.2	662.386	49.47	513040	1	24298	YS_1646_SSPD.raw	1	1	A0A7D4ZZ15			PEAKS DB
TGLT	22.8	390.212	4	-6.7	391.216	15.65	0	1	7828	YS_1646_SSPD.raw	0	0	A0A385MID9:A0A8F3BPB6:A0A220T1A0			PEAKS DB
VLVW	22.76	515.311	4	2.3	516.319	24.62	787610	1	12303	YS_1646_SSPD.raw	1	1	A0A5B8GYV8:A0A7D4VYI5:A0A8F2YG69			PEAKS DB
NPN	22.71	343.149	3	1	344.157	22.28	6499800	1	11139	YS_1646_SSPD.raw	1	1	A0A7D4W1W5:A0A220T1C8:E5FQ62			PEAKS DB
LDVP	22.69	442.243	4	1.1	443.25	13.34	11759000	1	6510	YS_1646_SSPD.raw	1	1	A0A385MID9			PEAKS DB
AIGAL	22.69	443.274	5	0.7	444.282	3.89	0	1	1898	YS_1646_SSPD.raw	0	0	A0A7D4ZZ15			PEAKS DB
CM(+15.99)LLAGILLK	22.68	1089.63	10	-8.5	545.817	17.34	2560500	1	8702	YS_1646_SSPD.raw	1	1	A0A5B8GDL2	Oxidation (M)	M2:Oxidation (M):1000.00	PEAKS DB
VVK	22.65	344.242	3	8.3	345.252	11.49	0	1	5745	YS_1646_SSPD.raw	0	0	A0A5B8GDD4			PEAKS DB
LVFV	22.63	476.3	4	-0.4	477.307	34.42	1253100	1	17084	YS_1646_SSPD.raw	1	1	A0A5B8GUZ2:A0A7D5A5F3:A0A220T1D9			PEAKS DB
SVDW	22.63	505.217	4	1.9	506.226	7.67	20721000	1	3956	YS_1646_SSPD.raw	1	1	A0A8F2YG44			PEAKS DB
FLIK	22.61	519.342	4	0.5	260.678	13.8	3305100	1	6951	YS_1646_SSPD.raw	1	1	A0A8F2YG44			PEAKS DB
FLLF	22.57	538.316	4	1.1	539.323	44.66	465160	1	21823	YS_1646_SSPD.raw	1	1	A0A5B8GYL1:A0A7D4VYG6:A0A220T199:A0A7D5A0G5:A0A5B8GDM0			PEAKS DB
FILF	22.57	538.316	4	1.1	539.323	44.66	465160	1	21823	YS_1646_SSPD.raw	1	1	A0A220T1C0:A0A7D4W7N3:A0A5B8GUX9			PEAKS DB
LYY	22.55	457.221	3	1.2	458.229	7.65	10207000	1	3721	YS_1646_SSPD.raw	1	1	A0A5B8GYV8:A0A7D4VYI5:A0A8F2YG69:A0A7D4VYH7:A0A220T1C4:A0A5B8GY85			PEAKS DB
IYY	22.55	457.221	3	1.2	458.229	7.65	10207000	1	3721	YS_1646_SSPD.raw	1	1	A0A7D5A0G5:A0A5B8GDM0			PEAKS DB
NRLP	22.54	498.291	4	0.9	499.299	8.18	0	1	4064	YS_1646_SSPD.raw	0	0	A0A5B8GYJ9:A0A220T1C5:A0A7D4W7Q6:A0A220T1D2:A0A5B8GV56			PEAKS DB
VISI	22.53	430.279	4	0.5	431.287	6.75	39624000	1	3243	YS_1646_SSPD.raw	1	1	A0A5B8GUX0:A0A220T1A8			PEAKS DB
LLVFL	22.48	603.399	5	0.7	604.407	47.75	1886900	1	23434	YS_1646_SSPD.raw	2	2	A0A220T1D0:A0A5B8GV25			PEAKS DB
LAPYR	22.47	618.349	5	0	310.182	4.87	1083200	1	2389	YS_1646_SSPD.raw	1	1	A0A220T1A9:A0A5B8GC76:A0A7D5AMV2			PEAKS DB
LTTIR	22.47	602.375	5	8	302.197	15.76	665460	1	7856	YS_1646_SSPD.raw	1	1	A0A385MID9			PEAKS DB
SVIP	22.47	414.248	4	1.1	415.255	15.25	13464000	1	7563	YS_1646_SSPD.raw	1	1	A0A5B8GUZ2:A0A7D5A5F3:A0A220T1D9			PEAKS DB
LFPI	22.45	488.3	4	1.2	489.308	32.35	7459500	1	16285	YS_1646_SSPD.raw	1	1	A0A8F2YG44			PEAKS DB
PIDAVF	22.42	660.348	6	1.6	661.357	28.35	12425000	1	14198	YS_1646_SSPD.raw	1	1	A0A7D4VYH7:A0A220T1C4:A0A5B8GY85			PEAKS DB
TLEQ	22.4	489.243	4	-9.4	490.246	5.39	0	1	2650	YS_1646_SSPD.raw	0	0	A0A5B8GT54			PEAKS DB
VLFTL	22.39	591.363	5	1.2	592.371	40.5	430000	1	20095	YS_1646_SSPD.raw	1	1	A0A8F2YG44			PEAKS DB
VIML	22.35	474.288	4	-6.4	475.292	20.98	2013300	1	10598	YS_1646_SSPD.raw	1	1	A0A5B8GCC7:A0A7D4W3U5:A0A220T1B9			PEAKS DB
VLMI	22.35	474.288	4	-6.4	475.292	20.98	2013300	1	10598	YS_1646_SSPD.raw	1	1	A0A7D4VYF6:A0A220T1C7:A0A5B8GYD2			PEAKS DB
WYF	22.26	514.222	3	2.3	515.23	30.08	536900	1	15104	YS_1646_SSPD.raw	1	1	A0A220T1C2:A0A5B8GDJ2			PEAKS DB
IIEKI	22.25	614.4	5	1.1	308.208	10.07	709350	1	5038	YS_1646_SSPD.raw	1	1	A0A5B8GYV8:A0A7D4VYI5:A0A8F2YG69			PEAKS DB
GRW	22.24	417.212	3	-1.1	418.219	14.18	0	1	7085	YS_1646_SSPD.raw	0	0	H9CDX2			PEAKS DB
VSLFI	22.22	577.347	5	2.2	578.356	35.83	459840	1	17835	YS_1646_SSPD.raw	1	1	A0A220T1H0:A0A7D5A4H4:A0A5B8GUS8			PEAKS DB
HFV	22.2	401.206	3	5.7	402.216	1.06	0	1	513	YS_1646_SSPD.raw	0	0	A0A7D4ZZ15:A0A220T1C6:A0A5B8GT68:A0A7D4VZ06			PEAKS DB
IGIYP	22.14	561.316	5	1.5	562.324	20.32	5004500	1	10163	YS_1646_SSPD.raw	1	1	A0A5B8GDL2			PEAKS DB
EVFY	22.13	556.253	4	2.4	557.262	21.17	5800400	1	10573	YS_1646_SSPD.raw	1	1	A0A5B8GYV8:A0A7D4VYI5:A0A8F2YG69			PEAKS DB
LFEY	22.1	570.269	4	1.6	571.277	19.19	2407100	1	9567	YS_1646_SSPD.raw	1	1	A0A220T1A3:A0A5B8GDE2			PEAKS DB
LIVGT	22.09	501.316	5	1.6	502.324	10.43	934400	1	5194	YS_1646_SSPD.raw	1	1	A0A5B8GYJ9:A0A220T1C5			PEAKS DB
LMIR	22.06	531.32	4	-5	266.666	3.57	1977500	1	1625	YS_1646_SSPD.raw	1	1	A0A220T1B5:A0A5B8GYK4			PEAKS DB
LLLFP	22.04	601.384	5	1.9	602.392	45.47	1018000	1	22469	YS_1646_SSPD.raw	2	2	A0A8F2YG44:A0A220T1C0:A0A7D4W7N3:A0A5B8GUX9			PEAKS DB
LLLGAT	22	586.369	6	-0.3	587.376	15.07	0	1	7534	YS_1646_SSPD.raw	0	0	A0A8F2YG44			PEAKS DB
TWLP	21.97	515.274	4	-7.1	516.278	7.93	37878000	1	4332	YS_1646_SSPD.raw	1	1	A0A5B8GDL2			PEAKS DB
LGFV	21.97	434.253	4	1.3	435.261	12.82	7088600	1	6776	YS_1646_SSPD.raw	1	1	A0A7D4ZZ29:A0A0F7EW32			PEAKS DB
ILVQN	21.95	585.349	5	1.5	586.357	6.96	3688700	1	3416	YS_1646_SSPD.raw	1	1	A0A7D4W1W5			PEAKS DB
FNVL	21.93	491.274	4	-3.6	492.28	27.45	0	1	13693	YS_1646_SSPD.raw	0	0	A0A220T1A9:A0A5B8GC76:A0A7D5AMV2			PEAKS DB
EYR	21.91	466.218	3	7.2	467.228	4.62	427870	1	2234	YS_1646_SSPD.raw	1	1	A0A8F2YG44:A0A7D4W1W5:A0A8F3BPB6:A0A220T1A0			PEAKS DB
QETAR	21.87	603.298	5	6.2	604.309	9.08	1855100	1	4535	YS_1646_SSPD.raw	1	1	A0A7D4W1W5			PEAKS DB
TKDL	21.86	475.264	4	2.6	476.273	30.82	4962.4	1	15362	YS_1646_SSPD.raw	1	1	A0A220T1A4:A0A5B8GV19			PEAKS DB
LGFYW	21.85	684.327	5	1	685.335	33.52	5080700	1	16637	YS_1646_SSPD.raw	1	1	A0A8F2YG44			PEAKS DB
VLQF	21.84	505.29	4	2.6	506.299	16.42	441630	1	8135	YS_1646_SSPD.raw	1	1	A0A7D4ZZ29:A0A0F7EW32			PEAKS DB
ALIFP	21.82	559.337	5	1.7	560.345	38.7	1157600	1	19171	YS_1646_SSPD.raw	2	2	A0A5B8GYJ2:A0A220T1F9			PEAKS DB
IIPY	21.8	504.295	4	0.6	505.302	17.26	0	1	8640	YS_1646_SSPD.raw	0	0	A0A8F2YG44			PEAKS DB
VHR	21.75	410.239	3	0	206.127	4.34	0	1	2115	YS_1646_SSPD.raw	0	0	A0A7D4W1W5:A0A220T1B5:A0A5B8GYK4:A0A7D5A4I2:A0A5B8GX04:A0A220T1D7			PEAKS DB
FVLG	21.71	434.253	4	1.2	435.261	16.89	11226000	1	8395	YS_1646_SSPD.raw	1	1	A0A220T1C6:A0A5B8GT68:A0A7D4VZ06			PEAKS DB
TRR	21.71	431.26	3	-0.7	432.267	14.2	33664	1	7084	YS_1646_SSPD.raw	1	1	A0A7D4W1W5:A0A5B8GYL1:A0A7D4VYG6:A0A220T199:A0A220T1B0:A0A385MIJ0:A0A5B8GYJ9:A0A220T1C5			PEAKS DB
ANRL	21.7	472.276	4	-1.3	473.282	23.76	3121000	1	11850	YS_1646_SSPD.raw	1	1	A0A7D4W7Q6:A0A220T1D2:A0A5B8GV56			PEAKS DB
SVFGF	21.68	555.269	5	1.2	556.277	23.6	2029300	1	12297	YS_1646_SSPD.raw	1	1	A0A220T1C6:A0A5B8GT68:A0A7D4VZ06			PEAKS DB
QVHQ	21.65	510.255	4	-9.5	511.257	9.54	1215900	1	4734	YS_1646_SSPD.raw	1	1	A0A7D4W1W5			PEAKS DB
FGGVG	21.59	435.212	5	8.7	436.223	0.81	0	1	392	YS_1646_SSPD.raw	0	0	A0A220T1A9:A0A5B8GC76:A0A7D5AMV2			PEAKS DB
FIGT	21.55	436.232	4	1.7	437.24	59.05	187020	1	28891	YS_1646_SSPD.raw	1	1	A0A5B8GC59:A0A220T1D4			PEAKS DB
FLGT	21.55	436.232	4	1.7	437.24	59.05	187020	1	28891	YS_1646_SSPD.raw	1	1	E5FQ62			PEAKS DB
VLSRG	21.55	530.318	5	9.5	531.33	15.9	356410	1	7967	YS_1646_SSPD.raw	1	1	A0A220T1A9:A0A5B8GC76:A0A7D5AMV2			PEAKS DB
INQSNLLN	21.54	914.482	8	2.3	458.249	9.62	993550	1	4801	YS_1646_SSPD.raw	1	1	A0A220T1F4			PEAKS DB
FTF	21.53	413.195	3	0	414.202	18.64	1286200	1	9287	YS_1646_SSPD.raw	1	1	A0A220T1B0:A0A220T1C6:A0A5B8GT68:A0A7D4VZ06:A0A7D4VYH7:A0A220T1C4:A0A5B8GY85:A0A220T1H5:A0A7D4VYF5:A0A5B8GWZ5			PEAKS DB
ETRL	21.51	517.286	4	2	518.294	9.13	12067000	1	4519	YS_1646_SSPD.raw	1	1	A0A5B8GYJ9:A0A220T1C5			PEAKS DB
RVLTS	21.51	574.344	5	-1.7	288.179	7.6	28635	1	3785	YS_1646_SSPD.raw	1	1	A0A5B8GYV8:A0A7D4VYI5:A0A8F2YG69			PEAKS DB
RVITS	21.51	574.344	5	-1.7	288.179	7.6	28635	1	3785	YS_1646_SSPD.raw	1	1	A0A220T1A3:A0A5B8GDE2			PEAKS DB
ILGLD	21.48	529.311	5	2.3	530.32	9.67	953050	1	4840	YS_1646_SSPD.raw	1	1	A0A220T1A9:A0A5B8GC76:A0A7D5AMV2			PEAKS DB
IIN(+.98)LTRTAR	21.44	1057.62	9	-9.5	353.545	11.45	2863100	1	5731	YS_1646_SSPD.raw	1	1	A0A5B8GYJ9:A0A220T1C5	Deamidation (NQ)	N3:Deamidation (NQ):1000.00	PEAKS DB
ILVK	21.38	471.342	4	0.8	472.35	51.39	286830	1	25263	YS_1646_SSPD.raw	1	1	A0A5B8GYL1:A0A7D4VYG6:A0A220T199			PEAKS DB
IIVK	21.38	471.342	4	0.8	472.35	51.39	286830	1	25263	YS_1646_SSPD.raw	1	1	A0A5B8GYV8:A0A7D4VYI5:A0A8F2YG69			PEAKS DB
LIVK	21.38	471.342	4	0.8	472.35	51.39	286830	1	25263	YS_1646_SSPD.raw	1	1	A0A220T1A9:A0A5B8GC76:A0A7D5AMV2			PEAKS DB
LN(+.98)PELLR	21.38	854.486	7	1.5	428.251	13.1	1961800	1	6542	YS_1646_SSPD.raw	1	1	A0A7D4VYW5	Deamidation (NQ)	N2:Deamidation (NQ):1000.00	PEAKS DB
RSST	21.38	449.223	4	-1.9	450.23	8.34	8169000	1	4263	YS_1646_SSPD.raw	1	1	A0A650FP56			PEAKS DB
ISNQL	21.35	573.312	5	0.8	574.32	22.65	3102100	1	11316	YS_1646_SSPD.raw	1	1	A0A220T1A4:A0A5B8GV19			PEAKS DB
IFPF	21.34	522.284	4	0.8	523.292	38.33	0	1	19013	YS_1646_SSPD.raw	0	0	A0A5B8GYJ2:A0A220T1F9			PEAKS DB
LSSLWPLLY	21.32	1090.61	9	-2.4	546.309	29.17	24967000	1	14408	YS_1646_SSPD.raw	1	1	A0A220T1D5:A0A7D5A4C4:A0A5B8GUV4			PEAKS DB
VFF	21.2	411.216	3	1.4	412.224	20.32	7409400	1	10109	YS_1646_SSPD.raw	1	1	A0A5B8GDL2:A0A220T1B0			PEAKS DB
KIPHEYS	21.17	872.439	7	0.7	437.227	19.12	6017300	1	9534	YS_1646_SSPD.raw	1	1	A0A7D4VYH7:A0A220T1C4:A0A5B8GY85			PEAKS DB
FIFP	21.15	522.284	4	3	523.293	36.11	1533300	1	17894	YS_1646_SSPD.raw	1	1	A0A7D5A0G5:A0A5B8GDM0:A0A5B8GDD4			PEAKS DB
ISIYYVP	21.11	853.458	7	9.3	427.74	17.77	9505800	1	8857	YS_1646_SSPD.raw	2	2	A0A5B8GYV8:A0A7D4VYI5:A0A8F2YG69			PEAKS DB
ILNQ(+.98)Q(+.98)GQ(+.98)NVICVYV	21.11	1592.78	14	-4.8	797.391	22.35	1222400	1	11159	YS_1646_SSPD.raw	1	1	A0A5B8GUX0:A0A220T1A8	Deamidation (NQ)	Q4:Deamidation (NQ):0.00;Q5:Deamidation (NQ):6.13;Q7:Deamidation (NQ):0.00	PEAKS DB
ELDGL	21.1	545.27	5	-0.2	546.277	13.41	3841200	1	6860	YS_1646_SSPD.raw	1	1	A0A220T1A9:A0A5B8GC76:A0A7D5AMV2			PEAKS DB
ILLPI	21.09	567.399	5	1.2	568.408	45.45	18248000	1	22515	YS_1646_SSPD.raw	1	1	A0A5B8GC59:A0A220T1D4			PEAKS DB
LILLP	21.07	567.399	5	2.9	568.408	41.18	120390	1	20418	YS_1646_SSPD.raw	1	1	A0A220T1C6:A0A5B8GT68:A0A7D4VZ06			PEAKS DB
QN(+.98)PKRN	21.06	756.388	6	4.6	379.203	13.29	0	1	6642	YS_1646_SSPD.raw	0	0	A0A5B8GYV8	Deamidation (NQ)	N2:Deamidation (NQ):17.01	PEAKS DB
ERISFTYP	21.03	1011.5	8	2.8	506.76	21.63	476010	1	10870	YS_1646_SSPD.raw	1	1	A0A5B8GYV8:A0A7D4VYI5:A0A8F2YG69			PEAKS DB
LLLL	21.03	470.347	4	2	471.355	34.26	15548000	1	16873	YS_1646_SSPD.raw	2	2	A0A220T1C0:A0A7D4W7N3:A0A5B8GUX9			PEAKS DB
LLIL	21.03	470.347	4	2	471.355	34.26	15548000	1	16873	YS_1646_SSPD.raw	2	2	A0A7D4W1W5			PEAKS DB
ILLL	21.03	470.347	4	2	471.355	34.26	15548000	1	16873	YS_1646_SSPD.raw	2	2	A0A5B8GY70:A0A220T1D0:A0A5B8GV25			PEAKS DB
ILLI	21.03	470.347	4	2	471.355	34.26	15548000	1	16873	YS_1646_SSPD.raw	2	2	A0A5B8GYV8:A0A7D4VYI5:A0A8F2YG69:A0A1B0PCQ1:A0A1B0PAA2:A0A1B0PAB0:A0A1B0PCP1			PEAKS DB
LILL	21.03	470.347	4	2	471.355	34.26	15548000	1	16873	YS_1646_SSPD.raw	2	2	A0A7D4ZZ15:A0A7D5A0G5:A0A5B8GDM0:A0A220T1C6:A0A5B8GT68:A0A7D4VZ06			PEAKS DB
ILII	21.03	470.347	4	2	471.355	34.26	15548000	1	16873	YS_1646_SSPD.raw	2	2	A0A5B8GDL2			PEAKS DB
LLELVPETKKE	21.01	1297.75	11	-3.5	649.88	25.58	1272800	1	12776	YS_1646_SSPD.raw	1	1	A0A385MIJ0			PEAKS DB
KPDLN	20.98	585.312	5	0.7	586.32	12.51	0	1	6255	YS_1646_SSPD.raw	0	0	A0A220T1C2:A0A5B8GDJ2			PEAKS DB
TSSK	20.96	421.217	4	9.5	422.228	17	124510000	1	8074	YS_1646_SSPD.raw	1	1	A0A5B8GYV8:A0A7D4VYI5:A0A8F2YG69			PEAKS DB
ELAQF	20.95	606.301	5	-2	607.307	13.52	0	1	6758	YS_1646_SSPD.raw	0	0	A0A5B8GUX0:A0A220T1A8			PEAKS DB
FKGLVH	20.93	699.407	6	-3.4	350.709	13.03	700890	1	6359	YS_1646_SSPD.raw	1	1	A0A7D4W1W5			PEAKS DB
FLVAR	20.91	604.37	5	0.6	303.192	9.22	4370500	1	4617	YS_1646_SSPD.raw	1	1	A0A8F2YG44			PEAKS DB
LDGLPE	20.87	642.322	6	8.2	643.335	35.91	0	1	17849	YS_1646_SSPD.raw	0	0	A0A220T1A9:A0A5B8GC76:A0A7D5AMV2			PEAKS DB
KHS	20.85	370.197	3	9.4	371.207	53.15	432480	1	26088	YS_1646_SSPD.raw	2	2	A0A5B8GDD4:A0A385MID9:A0A5B8GY70			PEAKS DB
VVLYV	20.85	591.363	5	1.9	592.372	24.46	9278600	1	12187	YS_1646_SSPD.raw	1	1	A0A7D5A4I2:A0A5B8GX04:A0A220T1D7			PEAKS DB
SIFSP	20.75	549.28	5	1.1	550.288	10.76	110310000	1	7289	YS_1646_SSPD.raw	1	1	A0A5B8GDL2			PEAKS DB
FQY	20.73	456.201	3	0.9	457.209	7.33	1729400	1	3502	YS_1646_SSPD.raw	1	1	A0A5B8GCC7:A0A7D4W3U5:A0A220T1B9:A0A7D4VYF6:A0A220T1C7:A0A5B8GYD2:A0A220T1D3			PEAKS DB
IVVGL	20.71	499.337	5	0.2	500.344	18.42	3121100	1	9172	YS_1646_SSPD.raw	1	1	A0A5B8GYV8:A0A7D4VYI5:A0A8F2YG69			PEAKS DB
SIFET	20.7	595.285	5	5.5	596.296	10.55	493700	1	5248	YS_1646_SSPD.raw	1	1	A0A220T1A9:A0A5B8GC76:A0A7D5AMV2			PEAKS DB
LFGHL	20.69	585.327	5	1.5	586.336	51.7	123840	1	25421	YS_1646_SSPD.raw	1	1	A0A5B8GYL1:A0A7D4VYG6:A0A220T199			PEAKS DB
LELR	20.67	529.322	4	0.9	265.669	4.28	263920	1	2186	YS_1646_SSPD.raw	1	1	A0A7D4W1W5			PEAKS DB
LEIR	20.67	529.322	4	0.9	265.669	4.28	263920	1	2186	YS_1646_SSPD.raw	1	1	A0A5B8GCC7:A0A7D4W3U5:A0A220T1B9			PEAKS DB
EIFGD	20.65	579.254	5	0.3	580.261	12.36	4444800	1	6062	YS_1646_SSPD.raw	1	1	A0A7D4ZZ29:A0A0F7EW32			PEAKS DB
NFF	20.63	426.19	3	0.7	427.198	17.32	2423600	1	8688	YS_1646_SSPD.raw	1	1	A0A5B8GYV8:A0A7D4VYI5:A0A8F2YG69:A0A8F2YG44:A0A7D4W1W5:A0A5B8GDL2:A0A5B8GCC7:A0A7D4W3U5:A0A220T1B9:A0A5B8GC59:A0A220T1D4			PEAKS DB
EVLD	20.58	474.233	4	-8.4	475.236	7.47	0	1	3703	YS_1646_SSPD.raw	0	0	A0A220T1C6:A0A5B8GT68:A0A7D4VZ06			PEAKS DB
TVFEA	20.57	565.275	5	-4.7	566.279	6.57	0	1	3249	YS_1646_SSPD.raw	0	0	A0A220T1C8			PEAKS DB
LFKEHSL	20.54	872.476	7	2.2	437.246	24.06	142140	1	12016	YS_1646_SSPD.raw	1	1	A0A5B8GYV8:A0A7D4VYI5:A0A8F2YG69			PEAKS DB
VIPFMT	20.53	706.372	6	6.7	354.196	4.63	6904900	1	1478	YS_1646_SSPD.raw	1	1	A0A220T1B0			PEAKS DB
LN(+.98)LESNNVGVVL	20.51	1270.68	12	2.9	636.347	30.42	1110600	1	15135	YS_1646_SSPD.raw	1	1	A0A5B8GUX0:A0A220T1A8	Deamidation (NQ)	N2:Deamidation (NQ):25.11	PEAKS DB
YFFP	20.48	572.263	4	0.5	573.271	33.63	1193300	1	16744	YS_1646_SSPD.raw	1	1	A0A220T1C2:A0A5B8GDJ2			PEAKS DB
LVELR	20.46	628.391	5	-0.7	315.202	4.04	6541000	1	1854	YS_1646_SSPD.raw	1	1	A0A5B8GUX0:A0A220T1A8			PEAKS DB
LWLR	20.45	586.359	4	1.4	294.187	14.46	17912000	1	7286	YS_1646_SSPD.raw	1	1	A0A220T1A3:A0A5B8GDE2			PEAKS DB
SEACDLVF	20.45	882.379	8	0.9	883.387	19.77	21436000	1	9836	YS_1646_SSPD.raw	1	1	A0A5B8GYJ9:A0A220T1C5			PEAKS DB
KN(+.98)LGRIAQIIGP	20.43	1279.76	12	-7	320.945	8.92	1565200	1	4452	YS_1646_SSPD.raw	1	1	A0A220T1A9:A0A5B8GC76:A0A7D5AMV2	Deamidation (NQ)	N2:Deamidation (NQ):16.36	PEAKS DB
LYRRVIY	20.42	981.576	7	0.5	491.796	15.25	309060	1	7628	YS_1646_SSPD.raw	1	1	A0A220T1A3:A0A5B8GDE2			PEAKS DB
SEKKK	20.34	618.37	5	6.3	310.194	5.1	3125800	1	2164	YS_1646_SSPD.raw	1	1	A0A7D4VYI5			PEAKS DB
LILLK	20.29	598.442	5	0.2	300.228	24.16	5127700	1	11944	YS_1646_SSPD.raw	1	1	A0A7D4ZZ15			PEAKS DB
FGIV	20.27	434.253	4	1.3	435.261	10.95	0	1	5469	YS_1646_SSPD.raw	0	0	A0A5B8GYP0:A0A7D4VYH5:A0A220T1H7			PEAKS DB
GILG	20.27	358.222	4	-9.2	359.226	58.99	2331300	1	28854	YS_1646_SSPD.raw	1	1	A0A1B0PAI3:A0A1B0PFK3:A0A1B0PHP6:A0A1B0PDZ0:A0A1B0PAI1:A0A1C6ZST7:A0A1C6ZST8			PEAKS DB
GLLG	20.27	358.222	4	-9.2	359.226	58.99	2331300	1	28854	YS_1646_SSPD.raw	1	1	A0A7D4ZZ15			PEAKS DB
GLIG	20.27	358.222	4	-9.2	359.226	58.99	2331300	1	28854	YS_1646_SSPD.raw	1	1	A0A220T1C0:A0A7D4W7N3:A0A5B8GUX9			PEAKS DB
RIRR	20.17	599.398	4	4	300.707	3.73	2833400	1	2121	YS_1646_SSPD.raw	1	1	A0A220T1A3:A0A5B8GDE2			PEAKS DB
FTGGTAEHVRAPSNGKIKFN(+.98)EG	20.11	2317.14	22	-5.8	580.29	6.65	2197200	1	3254	YS_1646_SSPD.raw	1	1	A0A7D4W1W5	Deamidation (NQ)	N20:Deamidation (NQ):22.09	PEAKS DB
SFLGF	20.11	569.285	5	0.5	570.293	24.52	492010000	1	12252	YS_1646_SSPD.raw	1	1	A0A7D4W1W5			PEAKS DB
WIAP	20.11	485.264	4	2.6	486.272	15.76	1744200	1	7846	YS_1646_SSPD.raw	1	1	A7UM84			PEAKS DB
Q(+.98)N(+.98)Q(+.98)LARGQR	20.08	1072.53	9	-9.6	537.265	7.62	2536000	1	3673	YS_1646_SSPD.raw	1	1	A0A5B8GUX0:A0A220T1A8	Deamidation (NQ)	Q1:Deamidation (NQ):25.06;N2:Deamidation (NQ):35.17;Q3:Deamidation (NQ):20.54	PEAKS DB
PHP	20.06	349.175	3	-0.4	350.182	9.62	2870200	1	4837	YS_1646_SSPD.raw	1	1	A0A5B8GYL1:A0A7D4VYG6:A0A220T199			PEAKS DB
IRIH	20.04	537.339	4	1.2	269.677	43.26	178420	1	21250	YS_1646_SSPD.raw	1	1	A0A5B8GYV8:A0A7D4VYI5:A0A8F2YG69			PEAKS DB
DTLGQ(+.98)EIN	20.02	889.403	8	-3.3	890.407	20.17	0	1	10093	YS_1646_SSPD.raw	0	0	A0A220T1A9:A0A5B8GC76:A0A7D5AMV2	Deamidation (NQ)	Q5:Deamidation (NQ):5.77	PEAKS DB

## Sheet: the name of the parent protein
Protein Group	Protein ID	Accession	-10lgP	Coverage (%)	Coverage (%) SSPD	Area SSPD	#Peptides	#Unique	#Spec SSPD	PTM	Avg. Mass	Description
4	155	A0A5B8GYV8	212.5	24	24	0	178	1	546	Deamidation (NQ); Oxidation (M)	225478	Protein TIC 214 OS=Hippophae rhamnoides subsp. yunnanensis OX=193518 GN=ycf1 PE=3 SV=1
6	156	A0A7D4VYI5	211.88	24	24	3125800	176	1	516	Oxidation (M)	225327	Protein TIC 214 OS=Hippophae rhamnoides subsp. sinensis OX=193531 GN=ycf1 PE=3 SV=1
7	158	A0A8F2YG69	210.89	24	24	46992000	171	2	500	Oxidation (M)	225443	Protein TIC 214 OS=Hippophae rhamnoides subsp. sinensis OX=193531 GN=ycf1 PE=3 SV=1
10	122	A0A8F2YG44	200.38	38	38	0	129	1	428		84865	NAD(P)H-quinone oxidoreductase subunit 5 chloroplastic OS=Hippophae rhamnoides subsp. sinensis OX=193531 GN=ndhF PE=3 SV=1
8	33	A0A7D4W1W5	200.35	30	30	492710000	134	2	419	Deamidation (NQ); Oxidation (M)	158861	DNA-directed RNA polymerase subunit beta'' OS=Hippophae rhamnoides subsp. sinensis OX=193531 GN=rpoC2 PE=3 SV=1
15	290	A0A5B8GDL2	188.8	42	42	2162500	96	1	361	Oxidation (M)	56096	NAD(P)H-quinone oxidoreductase chain 4 chloroplastic OS=Hippophae rhamnoides subsp. yunnanensis OX=193518 GN=ndhD PE=3 SV=1
22	664	A0A7D4ZZ15	181.28	28	28	5640800	87	4	304		83132	Photosystem I P700 chlorophyll a apoprotein A1 OS=Hippophae rhamnoides subsp. sinensis OX=193531 GN=psaA PE=3 SV=1
34	61	A0A5B8GYL1	179.63	29	29	40128000	85	6	201	Deamidation (NQ)	82393	Photosystem I P700 chlorophyll a apoprotein A2 OS=Hippophae rhamnoides subsp. yunnanensis OX=193518 GN=psaB PE=3 SV=1
34	62	A0A7D4VYG6	179.63	29	29	40128000	85	6	201	Deamidation (NQ)	82393	Photosystem I P700 chlorophyll a apoprotein A2 OS=Hippophae rhamnoides subsp. sinensis OX=193531 GN=psaB PE=3 SV=1
34	63	A0A220T199	179.63	29	29	40128000	85	6	201	Deamidation (NQ)	82393	Photosystem I P700 chlorophyll a apoprotein A2 OS=Hippophae rhamnoides OX=193516 GN=psaB PE=3 SV=1
249	1	A0A1B0PAI3	177.94	66	66	185770000	24	15	42	Oxidation (M)	11443	Glyceraldehyde-3-phosphate dehydrogenase (Fragment) OS=Hippophae rhamnoides subsp. yunnanensis OX=193518 GN=gapdh PE=3 SV=1
249	2	A0A1B0PFK3	177.94	66	66	185770000	24	15	42	Oxidation (M)	11443	Glyceraldehyde-3-phosphate dehydrogenase (Fragment) OS=Hippophae rhamnoides subsp. turkestanica OX=193530 GN=gapdh PE=3 SV=1
249	3	A0A1B0PHP6	177.94	66	66	185770000	24	15	42	Oxidation (M)	11443	Glyceraldehyde-3-phosphate dehydrogenase (Fragment) OS=Hippophae rhamnoides subsp. sinensis OX=193531 GN=gapdh PE=3 SV=1
249	4	A0A1B0PDZ0	177.94	66	66	185770000	24	15	42	Oxidation (M)	11443	Glyceraldehyde-3-phosphate dehydrogenase (Fragment) OS=Hippophae rhamnoides subsp. carpatica OX=193527 GN=gapdh PE=3 SV=1
249	5	A0A1B0PAI1	177.94	66	66	185770000	24	15	42	Oxidation (M)	11443	Glyceraldehyde-3-phosphate dehydrogenase (Fragment) OS=Hippophae rhamnoides subsp. mongolica OX=193528 GN=gapdh PE=3 SV=1
249	6	A0A1C6ZST7	177.94	66	66	185770000	24	15	42	Oxidation (M)	11443	Glyceraldehyde-3-phosphate dehydrogenase (Fragment) OS=Hippophae rhamnoides subsp. caucasica OX=1185385 GN=gapdh PE=3 SV=1
249	7	A0A1C6ZST8	177.94	66	66	185770000	24	15	42	Oxidation (M)	11443	Glyceraldehyde-3-phosphate dehydrogenase (Fragment) OS=Hippophae rhamnoides subsp. fluviatilis OX=193517 GN=gapdh PE=3 SV=1
82	30	A0A220T1B0	175.09	26	26	338700000	57	8	124		56009	Photosystem II CP47 reaction center protein OS=Hippophae rhamnoides OX=193516 GN=psbB PE=3 SV=1
23	449	A0A220T1A3	174.9	29	29	85827000	79	6	291		78125	DNA-directed RNA polymerase subunit beta' OS=Hippophae rhamnoides OX=193516 GN=rpoC1 PE=3 SV=1
23	450	A0A5B8GDE2	174.9	29	29	85827000	79	6	291		78137	DNA-directed RNA polymerase subunit beta' OS=Hippophae rhamnoides subsp. yunnanensis OX=193518 GN=rpoC1 PE=3 SV=1
32	279	A0A7D5A0G5	174.24	33	33	170240000	68	4	199	Deamidation (NQ); Oxidation (M)	56688	NAD(P)H-quinone oxidoreductase subunit 2 chloroplastic OS=Hippophae rhamnoides subsp. sinensis OX=193531 GN=ndhB PE=3 SV=1
32	280	A0A5B8GDM0	174.24	33	33	170240000	68	4	199	Deamidation (NQ); Oxidation (M)	56688	NAD(P)H-quinone oxidoreductase subunit 2 chloroplastic OS=Hippophae rhamnoides subsp. yunnanensis OX=193518 GN=ndhB PE=3 SV=1
35	132	A0A5B8GDD4	173.79	33	33	2564100	72	2	196		59787	Maturase K OS=Hippophae rhamnoides subsp. yunnanensis OX=193518 GN=matK PE=3 SV=1
41	120	A0A385MIJ0	170.77	31	31	157010000	56	10	176	Deamidation (NQ)	56278	lycopene beta-cyclase OS=Hippophae rhamnoides subsp. rhamnoides OX=193529 GN=LYCB PE=2 SV=1
68	822	A0A220T1C0	169.42	33	33	1119100	54	1	140		39549	Photosystem II D2 protein OS=Hippophae rhamnoides OX=193516 GN=psbD PE=3 SV=1
68	823	A0A7D4W7N3	169.42	33	33	1119100	54	1	140		39549	Photosystem II D2 protein OS=Hippophae rhamnoides subsp. sinensis OX=193531 GN=psbD PE=3 SV=1
68	824	A0A5B8GUX9	169.42	33	33	1119100	54	1	140		39549	Photosystem II D2 protein OS=Hippophae rhamnoides subsp. yunnanensis OX=193518 GN=psbD PE=3 SV=1
28	320	A0A220T1A9	169.21	34	34	25134000	71	16	221	Deamidation (NQ); Oxidation (M)	53664	ATP synthase subunit beta chloroplastic OS=Hippophae rhamnoides OX=193516 GN=atpB PE=3 SV=1
28	321	A0A5B8GC76	169.21	34	34	25134000	71	16	221	Deamidation (NQ); Oxidation (M)	53664	ATP synthase subunit beta chloroplastic OS=Hippophae rhamnoides subsp. yunnanensis OX=193518 GN=atpB PE=3 SV=1
28	322	A0A7D5AMV2	169.21	34	34	25134000	71	16	221	Deamidation (NQ); Oxidation (M)	53664	ATP synthase subunit beta chloroplastic OS=Hippophae rhamnoides subsp. sinensis OX=193531 GN=atpB PE=3 SV=1
51	229	A0A385MID9	166.14	28	28	92922000	53	4	166	Deamidation (NQ); Oxidation (M)	56360	6-hydroxymethyl-7 8-dihydropterin pyrophosphokinase OS=Hippophae rhamnoides OX=193516 GN=HPPK PE=2 SV=1
39	610	A0A5B8GCC7	165.22	29	29	319570000	48	2	185		45427	NAD(P)H-quinone oxidoreductase subunit H chloroplastic OS=Hippophae rhamnoides subsp. yunnanensis OX=193518 GN=ndhH PE=3 SV=1
39	611	A0A7D4W3U5	165.22	29	29	319570000	48	2	185		45427	NAD(P)H-quinone oxidoreductase subunit H chloroplastic OS=Hippophae rhamnoides subsp. sinensis OX=193531 GN=ndhH PE=3 SV=1
39	612	A0A220T1B9	165.22	29	29	319570000	48	2	185		45427	NAD(P)H-quinone oxidoreductase subunit H chloroplastic OS=Hippophae rhamnoides OX=193516 GN=ndhH PE=3 SV=1
50	933	A0A5B8GYN1	163.64	34	34	4887800	43	1	170		36859	Cytochrome c biogenesis protein CcsA OS=Hippophae rhamnoides subsp. yunnanensis OX=193518 GN=ccsA PE=3 SV=1
50	934	A0A220T1C3	163.64	34	34	4887800	43	1	170		36830	Cytochrome c biogenesis protein CcsA OS=Hippophae rhamnoides OX=193516 GN=ccsA PE=3 SV=1
42	79	A0A5B8GY70	161.54	49	49	55649000	52	6	183		27046	Potassium/proton antiporter CemA OS=Hippophae rhamnoides subsp. yunnanensis OX=193518 GN=cemA PE=3 SV=1
52	107	A0A220T1D0	159.68	47	47	36860000	44	3	166		19441	NAD(P)H-quinone oxidoreductase subunit 6 chloroplastic OS=Hippophae rhamnoides OX=193516 GN=ndhG PE=3 SV=1
52	108	A0A5B8GV25	159.68	47	47	36860000	44	3	166		19441	NAD(P)H-quinone oxidoreductase subunit 6 chloroplastic OS=Hippophae rhamnoides subsp. yunnanensis OX=193518 GN=ndhG PE=3 SV=1
40	191	A0A220T1C6	158.64	26	26	26525000	56	6	190	Oxidation (M)	51876	Photosystem II CP43 reaction center protein OS=Hippophae rhamnoides OX=193516 GN=psbC PE=3 SV=1
40	192	A0A5B8GT68	158.64	26	26	26525000	56	6	190	Oxidation (M)	51876	Photosystem II CP43 reaction center protein OS=Hippophae rhamnoides subsp. yunnanensis OX=193518 GN=psbC PE=3 SV=1
40	193	A0A7D4VZ06	158.64	26	26	26525000	56	6	190	Oxidation (M)	51876	Photosystem II CP43 reaction center protein OS=Hippophae rhamnoides subsp. sinensis OX=193531 GN=psbC PE=3 SV=1
29	323	A0A7D4VYH7	152.55	32	32	401630000	46	6	221		38081	DNA-directed RNA polymerase subunit alpha OS=Hippophae rhamnoides subsp. sinensis OX=193531 GN=rpoA PE=3 SV=1
29	324	A0A220T1C4	152.55	32	32	401630000	46	6	221		38081	DNA-directed RNA polymerase subunit alpha OS=Hippophae rhamnoides OX=193516 GN=rpoA PE=3 SV=1
29	325	A0A5B8GY85	152.55	32	32	401630000	46	6	221		38023	DNA-directed RNA polymerase subunit alpha OS=Hippophae rhamnoides subsp. yunnanensis OX=193518 GN=rpoA PE=3 SV=1
89	572	A0A7D4ZZ29	151.42	22	22	4828900	42	2	120		52706	Ribulose bisphosphate carboxylase large chain OS=Hippophae rhamnoides subsp. sinensis OX=193531 GN=rbcL PE=3 SV=1
89	576	A0A0F7EW32	151.42	22	22	4828900	42	2	120		51975	Ribulose bisphosphate carboxylase large chain (Fragment) OS=Hippophae rhamnoides OX=193516 GN=rbcL PE=3 SV=1
103	299	A0A5B8GUX0	151.3	28	28	14155000	45	7	109	Deamidation (NQ)	55394	ATP synthase subunit alpha chloroplastic OS=Hippophae rhamnoides subsp. yunnanensis OX=193518 GN=atpA PE=3 SV=1
103	300	A0A220T1A8	151.3	28	28	14155000	45	7	109	Deamidation (NQ)	55394	ATP synthase subunit alpha chloroplastic OS=Hippophae rhamnoides OX=193516 GN=atpA PE=3 SV=1
44	430	A0A220T1C8	150.85	32	32	16983000	40	2	177		35296	Cytochrome f OS=Hippophae rhamnoides OX=193516 GN=petA PE=3 SV=1
110	194	A0A8F3BPB6	149.33	19	19	63280000	37	2	105		57949	Acetyl-coenzyme A carboxylase carboxyl transferase subunit beta chloroplastic OS=Hippophae rhamnoides subsp. sinensis OX=193531 GN=accD PE=3 SV=1
110	196	A0A220T1A0	149.33	19	19	63280000	37	2	105		57949	Acetyl-coenzyme A carboxylase carboxyl transferase subunit beta chloroplastic OS=Hippophae rhamnoides OX=193516 GN=accD PE=3 SV=1
109	37	A0A220T1A4	149.22	39	39	8448800	35	5	105		21872	ATP-dependent Clp protease proteolytic subunit OS=Hippophae rhamnoides OX=193516 GN=clpP PE=3 SV=1
109	38	A0A5B8GV19	149.22	39	39	8448800	35	5	105		21872	ATP-dependent Clp protease proteolytic subunit OS=Hippophae rhamnoides subsp. yunnanensis OX=193518 GN=clpP PE=3 SV=1
94	1067	A0A7D4VYF6	147.47	26	26	4230700	36	1	125		38991	Photosystem II protein D1 OS=Hippophae rhamnoides subsp. sinensis OX=193531 GN=psbA PE=3 SV=1
94	1068	A0A220T1C7	147.47	26	26	4230700	36	1	125		38991	Photosystem II protein D1 OS=Hippophae rhamnoides OX=193516 GN=psbA PE=3 SV=1
94	1069	A0A5B8GYD2	147.47	26	26	4230700	36	1	125		38977	Photosystem II protein D1 OS=Hippophae rhamnoides subsp. yunnanensis OX=193518 GN=psbA PE=3 SV=1
101	129	A0A220T1C2	146.09	55	55	2840600000	35	5	113	Oxidation (M)	17459	Cytochrome b6-f complex subunit 4 OS=Hippophae rhamnoides OX=193516 GN=petD PE=3 SV=1
101	130	A0A5B8GDJ2	146.09	55	55	2840600000	35	5	113	Oxidation (M)	17459	Cytochrome b6-f complex subunit 4 OS=Hippophae rhamnoides subsp. yunnanensis OX=193518 GN=petD PE=3 SV=1
77	509	A0A5B8GC59	144.54	36	36	18679000	36	2	132		27208	ATP synthase subunit a chloroplastic OS=Hippophae rhamnoides subsp. yunnanensis OX=193518 GN=atpI PE=3 SV=1
77	511	A0A220T1D4	144.54	36	36	18679000	36	2	132		27208	ATP synthase subunit a chloroplastic OS=Hippophae rhamnoides OX=193516 GN=atpI PE=3 SV=1
188	481	H9CDX2	137.93	21	21	347610	27	1	64		34374	chitinase OS=Hippophae rhamnoides OX=193516 PE=2 SV=1
187	488	A0A220T1B5	136.53	35	35	33952000	27	3	58		24181	Cytochrome b6 OS=Hippophae rhamnoides OX=193516 GN=petB PE=3 SV=1
187	489	A0A5B8GYK4	136.53	35	35	33952000	27	3	58		24181	Cytochrome b6 OS=Hippophae rhamnoides subsp. yunnanensis OX=193518 GN=petB PE=3 SV=1
176	385	A0A5B8GUZ2	133.9	42	42	50891000	28	3	70		13863	NAD(P)H-quinone oxidoreductase subunit 3 chloroplastic OS=Hippophae rhamnoides subsp. yunnanensis OX=193518 GN=ndhC PE=3 SV=1
176	386	A0A7D5A5F3	133.9	42	42	50891000	28	3	70		13863	NAD(P)H-quinone oxidoreductase subunit 3 chloroplastic OS=Hippophae rhamnoides subsp. sinensis OX=193531 GN=ndhC PE=3 SV=1
176	387	A0A220T1D9	133.9	42	42	50891000	28	3	70		13863	NAD(P)H-quinone oxidoreductase subunit 3 chloroplastic OS=Hippophae rhamnoides OX=193516 GN=ndhC PE=3 SV=1
132	767	A0A650FP56	133.27	18	18	8169000	23	1	93		28715	BRISC and BRCA1-A complex member 1 (Fragment) OS=Hippophae rhamnoides subsp. sinensis OX=193531 GN=BABAM1 PE=2 SV=1
197	641	A0A220T1D3	131.35	23	23	1471100	21	1	57		23482	Small ribosomal subunit protein uS4c OS=Hippophae rhamnoides OX=193516 GN=rps4 PE=3 SV=1
131	965	E5FQ62	128.12	26	26	2564100	23	1	93	Deamidation (NQ)	31759	chitinase OS=Hippophae rhamnoides OX=193516 PE=2 SV=1
157	473	A0A5B8GYJ9	127.89	28	28	24299000	27	2	81	Deamidation (NQ)	26909	Small ribosomal subunit protein uS2c OS=Hippophae rhamnoides subsp. yunnanensis OX=193518 GN=rps2 PE=3 SV=1
157	475	A0A220T1C5	127.89	28	28	24299000	27	2	81	Deamidation (NQ)	26909	Small ribosomal subunit protein uS2c OS=Hippophae rhamnoides OX=193516 GN=rps2 PE=3 SV=1
174	779	A0A220T1D5	126.46	22	22	24967000	20	1	66		25425	NAD(P)H-quinone oxidoreductase subunit K chloroplastic OS=Hippophae rhamnoides OX=193516 GN=ndhK PE=3 SV=1
174	780	A0A7D5A4C4	126.46	22	22	24967000	20	1	66		25425	NAD(P)H-quinone oxidoreductase subunit K chloroplastic OS=Hippophae rhamnoides subsp. sinensis OX=193531 GN=ndhK PE=3 SV=1
174	781	A0A5B8GUV4	126.46	22	22	24967000	20	1	66		25396	NAD(P)H-quinone oxidoreductase subunit K chloroplastic OS=Hippophae rhamnoides subsp. yunnanensis OX=193518 GN=ndhK PE=3 SV=1
221	618	E5FQ61	125.95	22	22	1076600	20	2	51		32260	Class 1 chitinase OS=Hippophae rhamnoides OX=193516 PE=2 SV=1
251	773	A0A7D5A4I2	122.52	27	27	1883300000	20	2	37		18508	NAD(P)H-quinone oxidoreductase subunit J chloroplastic OS=Hippophae rhamnoides subsp. sinensis OX=193531 GN=ndhJ PE=3 SV=1
251	774	A0A5B8GX04	122.52	27	27	1883300000	20	2	37		18508	NAD(P)H-quinone oxidoreductase subunit J chloroplastic OS=Hippophae rhamnoides subsp. yunnanensis OX=193518 GN=ndhJ PE=3 SV=1
251	775	A0A220T1D7	122.52	27	27	1883300000	20	2	37		18508	NAD(P)H-quinone oxidoreductase subunit J chloroplastic OS=Hippophae rhamnoides OX=193516 GN=ndhJ PE=3 SV=1
175	977	A0A5B8GT54	121.64	27	27	22685000	21	1	63		21027	ATP synthase subunit b chloroplastic OS=Hippophae rhamnoides subsp. yunnanensis OX=193518 GN=atpF PE=3 SV=1
173	951	A0A7D4W7Q6	120.87	20	20	62592000	14	1	63		19401	NAD(P)H-quinone oxidoreductase subunit I chloroplastic OS=Hippophae rhamnoides subsp. sinensis OX=193531 GN=ndhI PE=3 SV=1
173	952	A0A220T1D2	120.87	20	20	62592000	14	1	63		19401	NAD(P)H-quinone oxidoreductase subunit I chloroplastic OS=Hippophae rhamnoides OX=193516 GN=ndhI PE=3 SV=1
173	953	A0A5B8GV56	120.87	20	20	62592000	14	1	63		19401	NAD(P)H-quinone oxidoreductase subunit I chloroplastic OS=Hippophae rhamnoides subsp. yunnanensis OX=193518 GN=ndhI PE=3 SV=1
171	866	A7UM84	117.33	14	14	1744200	11	1	67		21587	Glycerol-3-phosphate acyltransferase (Fragment) OS=Hippophae rhamnoides OX=193516 GN=GPAT PE=2 SV=1
209	395	A0A220T1F4	116.61	37	37	1813800	17	2	55		11274	NAD(P)H-quinone oxidoreductase subunit 4L chloroplastic OS=Hippophae rhamnoides OX=193516 GN=ndhE PE=3 SV=1
213	74	A0A5B8GYP0	114.06	46	46	0	13	1	53		4170	Cytochrome b6-f complex subunit 5 OS=Hippophae rhamnoides subsp. yunnanensis OX=193518 GN=petG PE=3 SV=1
213	75	A0A7D4VYH5	114.06	46	46	0	13	1	53		4170	Cytochrome b6-f complex subunit 5 OS=Hippophae rhamnoides subsp. sinensis OX=193531 GN=petG PE=3 SV=1
213	76	A0A220T1H7	114.06	46	46	0	13	1	53		4170	Cytochrome b6-f complex subunit 5 OS=Hippophae rhamnoides OX=193516 GN=petG PE=3 SV=1
214	99	A0A1B0PCQ1	112.7	52	52	74341000	16	2	52		6507	Photosystem II reaction center protein Z OS=Hippophae rhamnoides subsp. yunnanensis OX=193518 GN=psbZ PE=3 SV=1
214	100	A0A1B0PAA2	112.7	52	52	74341000	16	2	52		6507	Photosystem II reaction center protein Z OS=Hippophae rhamnoides subsp. caucasica OX=1185385 GN=psbZ PE=3 SV=1
214	101	A0A1B0PAB0	112.7	52	52	74341000	16	2	52		6507	Photosystem II reaction center protein Z OS=Hippophae rhamnoides subsp. sinensis OX=193531 GN=psbZ PE=3 SV=1
214	104	A0A1B0PCP1	112.7	52	52	74341000	16	2	52		6507	Photosystem II reaction center protein Z OS=Hippophae rhamnoides subsp. carpatica OX=193527 GN=psbZ PE=3 SV=1
310	659	A0A220T1G0	104.62	35	35	15845000	11	1	30		6019	InfA OS=Hippophae rhamnoides OX=193516 GN=infA PE=4 SV=1
242	285	A0A220T1H0	103.43	56	56	0	13	1	48		4168	Photosystem II reaction center protein I OS=Hippophae rhamnoides OX=193516 GN=psbI PE=3 SV=1
242	286	A0A7D5A4H4	103.43	56	56	0	13	1	48		4168	Photosystem II reaction center protein I OS=Hippophae rhamnoides subsp. sinensis OX=193531 GN=psbI PE=3 SV=1
242	287	A0A5B8GUS8	103.43	56	56	0	13	1	48		4168	Photosystem II reaction center protein I OS=Hippophae rhamnoides subsp. yunnanensis OX=193518 GN=psbI PE=3 SV=1
293	125	A0A5B8GYJ2	102.33	43	43	1157600	10	1	32		4785	Photosystem I reaction center subunit IX OS=Hippophae rhamnoides subsp. yunnanensis OX=193518 GN=psaJ PE=3 SV=1
293	127	A0A220T1F9	102.33	43	43	1157600	10	1	32		4785	Photosystem I reaction center subunit IX OS=Hippophae rhamnoides OX=193516 GN=psaJ PE=3 SV=1
290	68	A0A5B8GC97	101.61	70	70	2583000	11	1	34		3818	Photosystem II reaction center protein T OS=Hippophae rhamnoides subsp. yunnanensis OX=193518 GN=psbT PE=3 SV=1
290	69	A0A220T1H6	101.61	70	70	2583000	11	1	34		3818	Photosystem II reaction center protein T OS=Hippophae rhamnoides OX=193516 GN=psbT PE=3 SV=1
261	492	A0A5B8GC55	101.57	28	28	1675200	11	1	42	Deamidation (NQ)	7990	ATP synthase subunit c chloroplastic OS=Hippophae rhamnoides subsp. yunnanensis OX=193518 GN=atpH PE=3 SV=1
261	493	A0A7D5ABU8	101.57	28	28	1675200	11	1	42	Deamidation (NQ)	7990	ATP synthase subunit c chloroplastic OS=Hippophae rhamnoides subsp. sinensis OX=193531 GN=atpH PE=3 SV=1
261	494	A0A220T1E9	101.57	28	28	1675200	11	1	42	Deamidation (NQ)	7990	ATP synthase subunit c chloroplastic OS=Hippophae rhamnoides OX=193516 GN=atpH PE=3 SV=1
342	406	A0A7D4ZYY4	99.33	46	46	2959100	11	1	22		9319	30S ribosomal protein S16 chloroplastic OS=Hippophae rhamnoides subsp. sinensis OX=193531 GN=rps16 PE=3 SV=1
365	239	Q7XBC4	91.31	14	14	0	7	2	13		16786	Dehydrin (Fragment) OS=Hippophae rhamnoides subsp. sinensis OX=193531 PE=2 SV=1
324	685	A0A7D4VYW5	87.32	48	48	1961800	7	1	26	Deamidation (NQ)	4993	Photosystem II protein M OS=Hippophae rhamnoides subsp. sinensis OX=193531 GN=psbM PE=4 SV=1
420	941	A0A220T1F1	86.66	22	22	1477100	6	1	9		9359	Cytochrome b559 subunit alpha OS=Hippophae rhamnoides OX=193516 GN=psbE PE=3 SV=1
420	942	A0A7D4W3T2	86.66	22	22	1477100	6	1	9		9359	Cytochrome b559 subunit alpha OS=Hippophae rhamnoides subsp. sinensis OX=193531 GN=psbE PE=3 SV=1
420	943	A0A5B8GC89	86.66	22	22	1477100	6	1	9		9359	Cytochrome b559 subunit alpha OS=Hippophae rhamnoides subsp. yunnanensis OX=193518 GN=psbE PE=3 SV=1
367	468	A0A220T1H5	82.35	52	52	2331500	7	1	17		3170	Cytochrome b6-f complex subunit 8 OS=Hippophae rhamnoides OX=193516 GN=petN PE=3 SV=1
367	469	A0A7D4VYF5	82.35	52	52	2331500	7	1	17		3170	Cytochrome b6-f complex subunit 8 OS=Hippophae rhamnoides subsp. sinensis OX=193531 GN=petN PE=3 SV=1
367	470	A0A5B8GWZ5	82.35	52	52	2331500	7	1	17		3170	Cytochrome b6-f complex subunit 8 OS=Hippophae rhamnoides subsp. yunnanensis OX=193518 GN=petN PE=3 SV=1
